# Supplementary material for: Beauveria bassiana rewires molecular mechanisms related to growth and defense in tomato
Source: J Exp Bot. 2023 Apr 24;74(14):4225–43. doi: 10.1093/jxb/erad148 (PMC10400115; doi:10.1093/jxb/erad148)
Supplement: erad148_suppl_Supplementary_Table_S1 [file erad148_suppl_supplementary_table_s1.xlsx]

## Sheet: T1
	Supplementary Table S1: Proteins identified by LC-MS/MS across the different samples in the four time points (T1, T2, T3, T4). Log2 transformed abundance B.bassiana (BB)/ control ratio and related p or q value are in column I, J and K, respectively. Abundance of proteins in each of the three biological replicates related to control and BB are also indicated in the following columns.
Accession	Description	Coverage [%]	# Peptides	# Unique Peptides	MW [kDa]	calc. pI	Score Mascot: Mascot	Abundance Ratio (log2):BB_ T1/Control	Abundance Ratio pValue:BB_ T1/Control	Abundance Ratio qValue: BB_T1/Control	Abundances (Grouped): Control	Abundances (Grouped): BB_T1	Abundances (Grouped) Count: Control	Abundances (Grouped) Count: BB_T1	Abundance median normalized log2: F1: Control, 1, Control	Abundance median normalized log2: F2: Control, 2, Control	Abundance median normalized log2: F3: Control, 3, Control	Abundance median normalized log2: F4: Sample, 4, BB_T1	Abundance median normalized log2: F5: Sample, 5, BB_T1	Abundance median normalized log2: F6: Sample, 6, BB_T1	Abundance: F1: Control, 1, Control	Abundance: F2: Control, 2, Control	Abundance: F3: Control, 3, Control	Abundance: F4: Sample, 4, BB_T1	Abundance: F5: Sample, 5, BB_T1	Abundance: F6: Sample, 6, BB_T1	Found in Sample: [S1] F1: Control, 1, Control	Found in Sample: [S2] F2: Control, 2, Control	Found in Sample: [S3] F3: Control, 3, Control	Found in Sample: [S4] F4: Sample, 4, BB_T1	Found in Sample: [S5] F5: Sample, 5, BB_T1	Found in Sample: [S6] F6: Sample, 6, BB_T1
A0A0C6G3Q8	Sterol side chain reductase OS=Solanum lycopersicum OX=4081 GN=SSR2 PE=2 SV=1	9	5	4	65.8	8	152	0.473735	0.827153	0.944142	9.73984e+06	1.04496e+07	3	2	-4.38908	-0.12537	-1.93087		-3.27048	-0.0789299	1.42228e+06	3.35017e+07	7.74294e+06		3347773	22146803	Peak Found	High	High	Not Found	High	High
A0A290WKX8	NADH dehydrogenase subunit 9 OS=Solanum lycopersicum OX=4081 GN=nad9 PE=3 SV=1	23	4	4	22.7	6.93	311	0.349627	0.235994	0.941249	1.18607e+07	1.17219e+07	3	3	-2.26839	-1.52166	-1.64665	-1.61845	-1.28098	-1.48839	6185537	12727511	9428999	9395407	13293899	8.3372e+06	High	High	High	High	High	High
A0A3Q7E6W6	RRM domain-containing protein OS=Solanum lycopersicum OX=4081 PE=4 SV=1	12	3	3	30.1	8	0																				High	High	Not Found	High	Not Found	Not Found
A0A3Q7E6Y7	Eukaryotic translation initiation factor 6 OS=Solanum lycopersicum OX=4081 GN=EIF6 PE=3 SV=1	24	5	5	26.3	4.78	474	-0.110973	0.260331	0.941249	192346468	1.83684e+08	3	3	2.48536	2.39603	2.24059	2.3515	2.23643	2.20113	1.66878e+08	192346468	1.39521e+08	1.47228e+08	152229676	107566245	High	High	High	High	High	High
A0A3Q7E704	Cyclic nucleotide-binding domain-containing protein OS=Solanum lycopersicum OX=4081 GN=778208 PE=4 SV=1	1	1	1	127.4	6.32	36	-0.452446	0.303543	0.941249	24724194	1.40604e+07	3	2	-1.27845	-0.563683	-0.34485	-1.13965		-1.22323	12285081	24724194	23245849	13093283		10019398	High	High	Peak Found	Peak Found	Not Found	Peak Found
A0A3Q7E763	ACT domain-containing protein OS=Solanum lycopersicum OX=4081 PE=4 SV=1	22	12	12	62	6.24	519	0.223548	0.225058	0.941249	3.06715e+07	3.52762e+07	3	3	-0.261061	0.0547562	-0.31364	0.175196	-0.159082	0.134584	24868091	37956874	2.37542e+07	3.25729e+07	2.8932e+07	2.56794e+07	High	High	High	High	High	High
A0A3Q7E788	Uncharacterized protein OS=Solanum lycopersicum OX=4081 PE=4 SV=1	8	10	3	126.8	5.68	423	0.746547	0.462468	0.941249	1.85331e+06	3.31219e+06	2	3	-5.33524		-3.2992	-3.34787	-4.27149	-3.09266	738179		2.99915e+06	2.8334e+06	1.6727e+06	2742128	High	Not Found	High	High	Peak Found	Peak Found
A0A3Q7E794	Uncharacterized protein OS=Solanum lycopersicum OX=4081 GN=101245874 PE=4 SV=1	27	4	4	21.9	8.68	122	-0.334281	0.3317	0.941249	4.24979e+07	2.92829e+07	3	3	0.371262	0.0500202	0.194552	-0.297588	0.432842	-0.522263	38546980	3.78325e+07	3.37848e+07	2.34711e+07	4.3608e+07	1.62875e+07	High	High	High	High	High	High
A0A3Q7E7B4	Uncharacterized protein OS=Solanum lycopersicum OX=4081 GN=101254513 PE=4 SV=1	66	27	27	37.1	7.64	3313	0.00918667	0.982631	0.949292	9.28025e+08	1070839428	3	3	5.56762	4.51854	4.64325	4.89495	4.5527	5.30932	1413355211	8.37573e+08	737757152	858308904	7.5817e+08	9.27547e+08	High	High	High	High	High	High
A0A3Q7E7D4	Uncharacterized protein OS=Solanum lycopersicum OX=4081 GN=778218 PE=3 SV=1	58	16	16	31.7	9.47	2030	0.21477	0.111569	0.941249	3.84788e+08	4.27104e+08	3	3	3.56882	3.23255	3.37315	3.56886	3.56301	3.68696	3.53632e+08	343479152	3.05897e+08	3.42336e+08	3.81803e+08	3.0127e+08	High	High	High	High	High	High
A0A3Q7E7F0	Glyco_transf_20 domain-containing protein OS=Solanum lycopersicum OX=4081 GN=101259279 PE=4 SV=1	11	7	4	97.2	5.9	365	0.51656	0.362137	0.941249	7.39169e+06	1.4246e+07	3	3	-2.59014	-1.63539	-2.32886	-1.07301	-1.46722	-2.46448	4.94904e+06	1.17627e+07	5.87621e+06	13712230	11683932	4.23828e+06	High	High	High	High	High	High
A0A3Q7E7F3	Uncharacterized protein OS=Solanum lycopersicum OX=4081 PE=4 SV=1	4	2	1	51.6	8.81	36					2.84167e+06		1						-3.3137						2.35259e+06	Not Found	Not Found	Not Found	Not Found	Not Found	High
A0A3Q7E7H8	X8 domain-containing protein OS=Solanum lycopersicum OX=4081 PE=3 SV=1	13	2	2	29.8	5.47	331	-0.218404	0.296671	0.941249	2.65366e+07	1.92858e+07	3	3	-0.535408	-0.410809	-0.484857	-1.05041	-0.484901	-0.550974	2.05615e+07	27487891	2.1096e+07	1.39288e+07	2.30833e+07	1.59666e+07	High	High	High	High	High	High
A0A3Q7E7J6	Tify domain-containing protein OS=Solanum lycopersicum OX=4081 PE=4 SV=1	4	1	1	35.8	8.9	18																				Not Found	Not Found	Not Found	Not Found	High	Not Found
A0A3Q7E7K8	Uncharacterized protein OS=Solanum lycopersicum OX=4081 PE=4 SV=1	8	2	2	18.1	11.74	30	0.300767	0.6106	0.941249	11347841	1.1528e+07	3	3	-2.73517	-1.02103	-1.71042	-1.30525	-1.9657	-1.29337	4.4757e+06	18007226	9021258	11673410	8.27051e+06	9.54393e+06	Peak Found	Peak Found	Peak Found	High	Peak Found	High
A0A3Q7E7L9	Uncharacterized protein OS=Solanum lycopersicum OX=4081 GN=101264357 PE=4 SV=1	49	8	8	27.7	9.48	812	0.692945	0.257755	0.941249	61945742	1.25386e+08	3	3	0.360685	0.7614	1.85676	1.80065	2.09643	1.1606	3.82654e+07	61945742	1.06929e+08	1.005e+08	138151786	5.22934e+07	High	High	High	High	High	High
A0A3Q7E7S5	Uncharacterized protein OS=Solanum lycopersicum OX=4081 GN=101267441 PE=4 SV=1	17	5	5	45.9	5.03	328	0.00581667	0.979606	0.949292	1.19697e+07	1.0202e+07	3	3	-1.72314	-1.61021	-1.4685	-1.8188	-1.19415	-1.77145	9.02638e+06	1.19697e+07	1.06683e+07	8.17716e+06	1.41186e+07	6.85191e+06	High	High	High	High	High	High
A0A3Q7E7T2	Peroxidase OS=Solanum lycopersicum OX=4081 GN=544084 PE=3 SV=1	70	13	13	34.9	4.74	3769	-0.242853	0.791432	0.941249	1790017907	1204544593	3	3	6.00918	4.00094	5.59099	5.0647	5.94439	3.86346	1919436760	5.85072e+08	1423020763	9.65477e+08	1989330342	3.40477e+08	High	High	High	High	High	High
A0A3Q7E7T6	Uncharacterized protein OS=Solanum lycopersicum OX=4081 PE=3 SV=1	75	4	3	11.3	4.41	902	0.422027	0.116985	0.941249	2.9915e+08	3.59878e+08	3	3	2.9219	3.20132	3.00996	3.84344	3.19166	3.36416	225843776	336124136	237816804	414102356	295156472	240870988	High	High	High	High	High	High
A0A3Q7E7V4	Serine/threonine-protein phosphatase OS=Solanum lycopersicum OX=4081 PE=3 SV=1	30	7	1	36.1	5.22	367																				Not Found	Not Found	Not Found	Not Found	Not Found	High
A0A3Q7E7X1	Uncharacterized protein OS=Solanum lycopersicum OX=4081 GN=101266256 PE=3 SV=1	22	11	8	64.2	5.36	231	0.504385	0.718229	0.941249	2.68273e+06	3.87824e+06	2	2	-2.96194		-4.60531	-4.17354	-2.38494		3.82469e+06		1.21288e+06	1.59867e+06	6.18484e+06		High	High	High	High	High	Peak Found
A0A3Q7E7Y3	Uncharacterized protein OS=Solanum lycopersicum OX=4081 PE=4 SV=1	8	8	8	109.3	7.21	488	0.813173	0.0970733	0.941249	4.50738e+07	7.6205e+07	3	3	0.294333	0.933369	-0.177171	1.27696	0.781721	1.43137	3.65454e+07	6.97878e+07	2.61109e+07	6.9907e+07	5.55378e+07	6.30894e+07	High	High	High	High	High	High
A0A3Q7E7Z4	Uncharacterized protein OS=Solanum lycopersicum OX=4081 PE=4 SV=1	14	2	2	23.4	8.79	91	0.304096	0.106778	0.941249	3.37051e+07	3.88415e+07	3	3	-0.124992	-0.184074	-0.0903215	0.0243263	0.0294914	0.459082	27327692	32165878	27731040	29338658	32971972	32156500	High	Peak Found	High	Peak Found	Peak Found	High
A0A3Q7E824	Uncharacterized protein OS=Solanum lycopersicum OX=4081 GN=101265950 PE=3 SV=1	65	36	36	67.3	6.98	3879	-0.0372267	0.732064	0.941249	498260336	4.82653e+08	3	3	3.76087	3.83836	3.59291	3.74527	3.78195	3.55324	4.03984e+08	522718588	3.5623e+08	3.8686e+08	4.44372e+08	2.74601e+08	High	High	High	High	High	High
A0A3Q7E826	Uncharacterized protein OS=Solanum lycopersicum OX=4081 PE=4 SV=1	1	2	2	181.7	6.47	117																				Not Found	High	High	High	High	High
A0A3Q7E847	FKS1_dom1 domain-containing protein OS=Solanum lycopersicum OX=4081 PE=4 SV=1	4	3	3	101.3	6.79	212	0.55233	0.300958	0.941249	1.31939e+07	1.45558e+07	3	3	-1.47808	-1.16212	-2.64707	-1.30606	-0.9863	-1.33792	1.06975e+07	1.63296e+07	4.71312e+06	11666878	1.63065e+07	9.25371e+06	High	High	High	High	High	High
A0A3Q7E879	Uncharacterized protein OS=Solanum lycopersicum OX=4081 PE=4 SV=1	5	3	2	63.1	6.74	44	-0.263407	0.695518	0.941249	4.08769e+06	3.81659e+06	3	3	-3.1686	-1.92177	-3.57316	-2.66422	-3.90137	-2.88816	3.31426e+06	9644877	2480439	4551019	2161912	3.15972e+06	Peak Found	High	Peak Found	High	Peak Found	Peak Found
A0A3Q7E881	Uncharacterized protein OS=Solanum lycopersicum OX=4081 GN=101264146 PE=4 SV=1	1	2	2	143.4	6.9	30	0.0717967	0.887553	0.944972	9.71521e+06	1.3562e+07	3	3	-2.02265	-1.91129	-1.60374	-1.12218	-1.53821	-2.6619	7.33419e+06	9.71521e+06	9.71367e+06	13252773	1.1123e+07	3.69625e+06	High	High	Peak Found	Peak Found	Peak Found	High
A0A3Q7E884	Methionine aminopeptidase 2 OS=Solanum lycopersicum OX=4081 PE=3 SV=1	25	7	7	43	6.62	404	0.429147	0.403631	0.941249	4.69918e+07	4.86929e+07	3	3	-0.939739	0.511517	0.33957	0.436064	0.451809	0.310917	1.5536e+07	52094152	3.73574e+07	3.90288e+07	4.4185e+07	2.9018e+07	High	High	High	High	High	High
A0A3Q7E890	Uncharacterized protein OS=Solanum lycopersicum OX=4081 PE=4 SV=1	12	3	1	44.9	5.78	272				8.98538e+07		2		1.38818	1.19941					78003464	83920184					High	High	Not Found	Not Found	Not Found	High
A0A3Q7E8A8	ML domain-containing protein OS=Solanum lycopersicum OX=4081 GN=101249001 PE=4 SV=1	64	8	8	17.5	5.52	1024	-0.165227	0.518557	0.941249	1545734617	1061196597	3	3	5.02162	5.40254	5.39413	4.8819	5.50022	4.94049	9.68029e+08	1545734617	1241511478	8.5058e+08	1462166781	7.18299e+08	High	High	High	High	High	High
A0A3Q7E8C6	Uncharacterized protein OS=Solanum lycopersicum OX=4081 PE=4 SV=1	3	1	1	105.2	7.34	28																				Not Found	High	Not Found	Not Found	Not Found	Not Found
A0A3Q7E8E1	Uncharacterized protein OS=Solanum lycopersicum OX=4081 PE=3 SV=1	11	16	9	153.6	7.78	663	0.0693553	0.773768	0.941249	6.49822e+07	6.96668e+07	3	3	0.437946	1.18736	0.807202	0.952822	0.934349	0.753403	4.03706e+07	8.32218e+07	51659250	5.584e+07	61735436	39433758	High	High	High	High	High	High
A0A3Q7E8F8	J domain-containing protein OS=Solanum lycopersicum OX=4081 PE=4 SV=1	6	4	4	85.1	5.3	89	-1.20165	0.465184	0.941249	23418287	2.9307e+06	3	3	-0.000606537	-0.64197	-3.44533	-0.499641	-3.92403	-3.2692	29788389	23418287	2.71024e+06	2.04038e+07	2.12822e+06	2.4263e+06	High	High	High	High	High	High
A0A3Q7E8H4	Uncharacterized protein OS=Solanum lycopersicum OX=4081 PE=4 SV=1	50	16	16	33.9	4.91	2234	-0.275137	0.422766	0.941249	5.72915e+08	4.53683e+08	3	3	4.22419	3.94729	3.94741	3.65596	3.31777	4.31975	5.56979e+08	5.63718e+08	4.55454e+08	3.6364e+08	322117952	4.6714e+08	High	High	High	High	High	High
A0A3Q7E8I1	Isocitrate dehydrogenase [NADP] OS=Solanum lycopersicum OX=4081 GN=101268602 PE=3 SV=1	82	35	24	46.7	6.8	6294	0.134217	0.416334	0.941249	928902593	9.99628e+08	3	3	4.8567	4.37119	4.64461	4.79567	4.81458	4.6649	863462787	7.56255e+08	7.38455e+08	8.0123e+08	9.09076e+08	5.93399e+08	High	High	High	High	High	High
A0A3Q7E8K0	Cytokinin riboside 5'-monophosphate phosphoribohydrolase OS=Solanum lycopersicum OX=4081 PE=3 SV=1	26	5	5	22.2	5.03	377	-0.232043	0.470347	0.941249	3.71404e+07	3.30698e+07	3	3	0.0142117	0.292105	0.000149727	-0.122137	0.343174	-0.610701	3.00959e+07	4.47445e+07	29525723	2.65064e+07	40980104	1.53191e+07	High	High	High	High	High	High
A0A3Q7E8N4	Protein kinase domain-containing protein OS=Solanum lycopersicum OX=4081 PE=4 SV=1	1	1	1	112	7.14	0																				Not Found	High	Not Found	Not Found	Not Found	Not Found
A0A3Q7E8N9	UBIQUITIN_CONJUGAT_2 domain-containing protein OS=Solanum lycopersicum OX=4081 GN=101253818 PE=4 SV=1	84	13	4	16.5	6.68	2046	-0.0350433	0.951044	0.945734	1.27749e+08	8.5513e+07	3	3	1.16915	2.11266	1.7824	2.56803	1.11837	1.27268	6.70161e+07	1.58045e+08	1.01557e+08	171068436	7.01341e+07	5.65179e+07	High	High	High	High	High	High
A0A3Q7E8P1	Uncharacterized protein OS=Solanum lycopersicum OX=4081 GN=101244218 PE=4 SV=1	34	14	7	65.7	8.07	814	-0.62047	0.312123	0.941249	25086477	1.79844e+07	3	3	0.226183	-0.542696	-0.941199	-1.86587	-0.60148	-0.651773	34859229	25086477	15375405	7914692	21291358	14889070	Peak Found	High	High	High	Peak Found	High
A0A3Q7E8Q1	SF1-HH domain-containing protein OS=Solanum lycopersicum OX=4081 GN=101266547 PE=4 SV=1	7	4	4	85.9	9.16	208	-1.2162	0.5198	0.941249	9.65008e+06	2.38254e+06	2	3	-0.336477	-3.51386		-3.91707	-4.1894	-1.31764	2.36015e+07	3.19911e+06		1.90968e+06	1770643	9.38474e+06	High	High	High	High	High	High
A0A3Q7E8Q2	E3 ubiquitin protein ligase OS=Solanum lycopersicum OX=4081 PE=3 SV=1	2	1	1	63	5.82	0	-0.153332	0.834681	0.944972	1.05192e+07	1.20261e+07	3	2	-1.94393	-0.715914	-1.81981	-2.2473	-1.0458		7.7455e+06	22248238	8.36253e+06	6.07591e+06	15647724		Peak Found	High	Peak Found	Peak Found	Peak Found	Not Found
A0A3Q7E8T0	Uncharacterized protein OS=Solanum lycopersicum OX=4081 PE=4 SV=1	2	1	1	87.2	5.48	69																				Not Found	Not Found	High	Not Found	High	Not Found
A0A3Q7E8T2	Jacalin-type lectin domain-containing protein OS=Solanum lycopersicum OX=4081 PE=4 SV=1	5	1	1	19.9	6.1	0																				Not Found	Not Found	Not Found	Not Found	High	Not Found
A0A3Q7E8T9	Peroxidase OS=Solanum lycopersicum OX=4081 PE=3 SV=1	61	13	13	35.7	6.84	918	-0.0999033	0.888454	0.944972	2.63315e+08	1.99333e+08	3	3	2.94296	2.63487	2.82588	2.46946	3.94715	1.68739	229165454	2.26978e+08	209329384	1.59771e+08	4.98285e+08	7.53399e+07	High	High	High	High	High	High
A0A3Q7E8V9	RNase H domain-containing protein OS=Solanum lycopersicum OX=4081 PE=4 SV=1	18	8	7	84.3	8	92	-0.610411	0.268893	0.941249	2.07477e+07	1.19905e+07	3	2	-0.82501	-1.486	-0.286521		-1.54874	-1.40377	16821970	13045947	24204948		11042057	8840837	High	Peak Found	High	High	High	High
A0A3Q7E8W2	Uncharacterized protein OS=Solanum lycopersicum OX=4081 GN=101247054 PE=4 SV=1	3	1	1	24.9	5.39	55	-6.8	0	0	1.2879e+07		3		-1.11142	-2.57652	-1.52782				13793036	6.12627e+06	10238474				High	High	Peak Found	Not Found	Not Found	Not Found
A0A3Q7E8W8	Uncharacterized protein OS=Solanum lycopersicum OX=4081 GN=101248511 PE=4 SV=1	50	16	10	41.9	8.65	1385	0.06121	0.665385	0.941249	2.37935e+08	2.23345e+08	3	3	2.5646	2.70289	2.75988	2.88082	2.50342	2.82676	1.76299e+08	2.37935e+08	1.99969e+08	2.12486e+08	1.83178e+08	1.65963e+08	High	High	High	High	High	High
A0A3Q7E8X4	Uncharacterized protein OS=Solanum lycopersicum OX=4081 GN=101257295 PE=4 SV=1	4	2	2	79.1	5.9	0	0.710113	0.225836	0.941249	6163925	1.03916e+07	3	3	-1.67977	-2.56768	-3.32909	-1.53968	-1.92235	-1.98417	9301813	6163925	2.93764e+06	9.92261e+06	8.52278e+06	5.91255e+06	Peak Found	Peak Found	Peak Found	High	Peak Found	Peak Found
A0A3Q7E8X9	B5 domain-containing protein OS=Solanum lycopersicum OX=4081 PE=4 SV=1	47	18	18	69.1	5.57	1272	-0.563724	0.360436	0.941249	8.2503e+07	4.64811e+07	3	3	0.828808	1.96362	1.15161	0.0239487	1.51079	0.718126	52932904	1.42534e+08	6.55879e+07	2.9331e+07	9.20579e+07	38481234	High	High	High	High	High	High
A0A3Q7E8Y5	Uncharacterized protein OS=Solanum lycopersicum OX=4081 PE=4 SV=1	31	21	21	99.1	6.43	1331	-0.0861967	0.552751	0.941249	368546182	3.48271e+08	3	3	3.14237	3.33417	3.49707	3.27449	3.36416	3.07637	263134954	368546182	3.33333e+08	279149395	3.32644e+08	1.97311e+08	High	High	High	High	High	High
A0A3Q7E8Z0	Lipoxygenase OS=Solanum lycopersicum OX=4081 PE=3 SV=1	25	9	9	51.1	5.17	384	-0.715478	0.274615	0.941249	1.181e+08	8.26335e+07	3	3	2.48161	1.55081	1.6691	0.410517	1.06895	2.07562	166444496	107064916	9.38868e+07	3.83438e+07	67772432	9.86039e+07	High	High	High	High	High	High
A0A3Q7E907	RRM domain-containing protein OS=Solanum lycopersicum OX=4081 GN=101267636 PE=4 SV=1	11	1	1	14.3	9.55	104	-0.0391925	0.820991	0.943683	3.13273e+07	3.37045e+07	3	3	-0.230537	-0.334904	-0.0877657	-0.0223751	-0.224834	-0.523575	25399830	28972872	27780224	28404146	27643014	16272694	High	High	High	High	High	High
A0A3Q7E917	Uncharacterized protein OS=Solanum lycopersicum OX=4081 GN=101260369 PE=4 SV=1	2	2	2	95.8	5.6	22																				Not Found	Not Found	High	High	Not Found	High
A0A3Q7E925	2Fe-2S ferredoxin-type domain-containing protein OS=Solanum lycopersicum OX=4081 GN=101265666 PE=4 SV=1	13	2	1	23.2	5.43	125																				Not Found	Not Found	High	Not Found	Not Found	Not Found
A0A3Q7E931	PMEI domain-containing protein OS=Solanum lycopersicum OX=4081 PE=4 SV=1	9	1	1	12.4	4.88	0																				Not Found	Not Found	Not Found	Not Found	Not Found	High
A0A3Q7E938	Uncharacterized protein OS=Solanum lycopersicum OX=4081 GN=543986 PE=3 SV=1	52	12	12	37.4	6.55	355	2.78978			1.56955e+07	2.67372e+08	3	1	-1.22761	-1.28166	2.42892		2.763		12725720	15031052	1.58977e+08		2.19287e+08		High	High	High	High	High	Peak Found
A0A3Q7E949	Uncharacterized protein OS=Solanum lycopersicum OX=4081 GN=101263541 PE=4 SV=1	1	1	1	125.3	7.9	0																				Peak Found	Peak Found	Peak Found	Peak Found	High	Peak Found
A0A3Q7E957	Calmodulin OS=Solanum lycopersicum OX=4081 GN=101256315 PE=3 SV=1	89	15	2	16.8	4.27	2218	-0.238927	0.621724	0.941249	190277065	1.72843e+08	3	3	3.19934	2.06479	2.35719	2.86791	2.13361	1.90302	273732355	152886736	1.51266e+08	210593284	141758279	8.7486e+07	High	High	High	High	High	High
A0A3Q7E985	Uncharacterized protein OS=Solanum lycopersicum OX=4081 PE=4 SV=1	1	1	1	176.4	6.15	0																				Peak Found	Not Found	Peak Found	Not Found	High	Peak Found
A0A3Q7E988	C2H2-type domain-containing protein OS=Solanum lycopersicum OX=4081 GN=101252107 PE=4 SV=1	21	16	16	83.6	8.68	699	-0.617319	0.222207	0.941249	2.42552e+07	1.45222e+07	3	3	-0.599663	-0.588928	-1.10633	-0.676678	-1.43952	-2.03068	1.96659e+07	2.42953e+07	1.37126e+07	1.80475e+07	1.19105e+07	5.72499e+06	High	High	High	High	High	High
A0A3Q7E990	NAD(P)-bd_dom domain-containing protein OS=Solanum lycopersicum OX=4081 PE=4 SV=1	13	2	2	17.1	8.69	72	1.13581	0.261668	0.941249	6.55421e+07	6.76292e+07	3	3	0.834463	-1.70041	0.843726	1.47322	0.779869	1.13213	53140808	11244326	52983736	80094256	55466548	51271652	High	High	High	High	High	High
A0A3Q7E993	Hist_deacetyl domain-containing protein OS=Solanum lycopersicum OX=4081 PE=4 SV=1	7	2	2	50.1	7.28	25	-0.152572	0.664169	0.941249	1.03694e+07	7.94136e+06	2	3	-1.99821		-1.66792	-2.4328	-1.69305	-1.83106	7459468		9290957	5.34281e+06	9990971	6574573	Peak Found	Not Found	High	High	High	Peak Found
A0A3Q7E9A5	SHSP domain-containing protein OS=Solanum lycopersicum OX=4081 GN=101250437 PE=3 SV=1	6	1	1	25.7	6.24	0	0.277			5.48065e+06	7.13711e+06	2	1	-2.80618	-2.67654			-2.46436		4.26073e+06	5715934			5.85356e+06		Peak Found	High	Not Found	Not Found	Peak Found	Not Found
A0A3Q7E9C5	Molybdopterin molybdenumtransferase OS=Solanum lycopersicum OX=4081 GN=101253012 PE=3 SV=1	46	18	18	70.7	6.64	1078	0.409751	0.395817	0.941249	4.50125e+07	8.41769e+07	3	3	0.859848	0.161516	0.277486	1.32437	1.09565	0.108084	5.40842e+07	4.08722e+07	3.57839e+07	7.22425e+07	69038252	2.5212e+07	High	High	High	High	High	High
A0A3Q7E9C7	Brix domain-containing protein OS=Solanum lycopersicum OX=4081 GN=101261441 PE=4 SV=1	3	1	1	34	9.23	14																				Not Found	Not Found	Not Found	High	High	Not Found
A0A3Q7E9D3	Cysteine proteinase inhibitor OS=Solanum lycopersicum OX=4081 PE=3 SV=1	37	4	4	9.8	5.45	379	-0.30703	0.340112	0.941249	1.02174e+08	8.55285e+07	3	3	2.08335	1.21849	1.46012	1.24875	1.5002	1.09192	1.26293e+08	8.50372e+07	8.12259e+07	6.85535e+07	9.13843e+07	4.98624e+07	High	High	High	High	High	High
A0A3Q7E9D6	Ribosomal_L7Ae domain-containing protein OS=Solanum lycopersicum OX=4081 GN=101251804 PE=3 SV=1	53	6	2	12.4	9.55	475	-0.324222	0.773416	0.941249	43136843	37389748	3	3	-0.541531	0.239315	0.947898	1.53759	-0.0751343	-1.78944	2.04745e+07	43136843	56951026	83748524	30665472	6.76699e+06	High	High	High	High	High	High
A0A3Q7E9G4	Poly [ADP-ribose] polymerase OS=Solanum lycopersicum OX=4081 PE=4 SV=1	4	3	2	132.4	7.25	552	-1.47198	0.126252	0.941249	6.07451e+07	2.46384e+07	3	3	-0.210649	1.01536	0.709928	-2.24359	-0.676867	0.0191708	2.57524e+07	73868918	4.82909e+07	6091567	20207390	23705112	High	High	High	Peak Found	High	High
A0A3Q7E9H0	Peroxiredoxin OS=Solanum lycopersicum OX=4081 GN=101256114 PE=3 SV=1	58	15	9	29.2	6.58	1256	-0.0322933	0.852245	0.944972	6.12228e+08	6.38049e+08	3	3	4.38971	3.87743	4.04316	4.14795	4.11364	3.95183	6.24688e+08	537070264	486706492	511414656	5.59238e+08	3.61986e+08	High	High	High	High	High	High
A0A3Q7E9H1	Uncharacterized protein OS=Solanum lycopersicum OX=4081 PE=3 SV=1	37	26	16	92	7.17	2901	-0.326502	0.775307	0.941249	5.96073e+07	6.70045e+07	3	3	2.9933	0.44803	0.682649	2.36842	0.766481	0.00957108	2.37303e+08	4.98515e+07	4.73864e+07	148964904	5.49542e+07	23547912	High	High	High	High	High	High
A0A3Q7E9H4	Ribosomal protein OS=Solanum lycopersicum OX=4081 PE=3 SV=1	38	8	4	25.3	9.8	668	-0.307557	0.181955	0.941249	1.20851e+08	8.6996e+07	3	3	1.7172	1.2716	1.8018	1.47128	1.14317	1.25348	9.79846e+07	8.82263e+07	1.02932e+08	7.99866e+07	7.13504e+07	5.57708e+07	High	High	High	High	High	High
A0A3Q7E9J6	Epimerase domain-containing protein OS=Solanum lycopersicum OX=4081 GN=101247451 PE=4 SV=1	58	18	7	43.2	5.69	1035	0.108347	0.716565	0.941249	8.97661e+07	9.97254e+07	3	3	1.69012	0.812819	1.27333	1.57725	1.34019	1.18387	9.61624e+07	6.41933e+07	7.13619e+07	8.60827e+07	81790542	5.31437e+07	High	High	High	High	High	High
A0A3Q7E9K2	Uncharacterized protein OS=Solanum lycopersicum OX=4081 PE=4 SV=1	28	2	2	12.8	9.17	90	0.0398332	0.831988	0.944972	3.07137e+07	2.79592e+07	3	3	-0.259079	-0.0954037	-0.542586	-0.154324	-0.494455	-0.12879	24902285	34204852	20268468	25921554	22930912	21394479	High	High	High	High	High	High
A0A3Q7E9K7	Succinate--CoA ligase [ADP-forming] subunit alpha, mitochondrial OS=Solanum lycopersicum OX=4081 GN=543860 PE=3 SV=1	49	14	3	34.5	8.76	2711	-0.371613	0.210937	0.941249	166495744	1.1227e+08	3	3	2.57301	2.18781	2.13599	1.64126	2.33245	1.80826	1.7733e+08	166495744	1.29764e+08	8.9988e+07	162706711	81924264	High	High	High	High	High	High
A0A3Q7E9K8	Protein CLP1 homolog OS=Solanum lycopersicum OX=4081 GN=101249197 PE=3 SV=1	5	2	2	47.7	6.8	88	0.00513333	0.989593	0.949292	6.24913e+06	4.64751e+06	3	3	-3.41239	-2.28321	-2.57111	-2.95312	-2.46078	-2.83741	2798977	7.50746e+06	4.96791e+06	3.72512e+06	5.8681e+06	3272848	Peak Found	High	High	Peak Found	High	High
A0A3Q7E9P0	Uncharacterized protein OS=Solanum lycopersicum OX=4081 GN=100736446 PE=3 SV=1	7	3	3	55.2	8.29	82	0.3715	0.711288	0.941249	7.99378e+06	7.92969e+06	3	3	-3.9161	-1.03188	-2.21589	-2.54121	-2.31244	-1.19572	1.97409e+06	17872290	6.35486e+06	4.95606e+06	6503591	10212302	Peak Found	High	Peak Found	High	High	High
A0A3Q7E9S8	Dihydroorotate dehydrogenase (quinone), mitochondrial OS=Solanum lycopersicum OX=4081 GN=101268785 PE=3 SV=1	21	8	8	48.7	9.29	313	0.177941	0.42201	0.941249	2.39394e+07	2.63242e+07	3	3	-0.391651	-0.817892	-0.633452	-0.451262	-0.158627	-0.699284	2.27159e+07	2.07299e+07	19031258	2.10996e+07	2.89412e+07	1.44068e+07	High	High	High	High	High	High
A0A3Q7E9U0	Amidohydro-rel domain-containing protein OS=Solanum lycopersicum OX=4081 GN=101263344 PE=3 SV=1	26	7	7	38.4	6.79	374	0.614037	0.030907	0.941249	1.90632e+07	2.59214e+07	3	3	-1.13473	-0.938814	-0.918868	-0.0378551	-0.603632	-0.508814	1.35719e+07	1.90632e+07	1.56152e+07	2.8101e+07	2.12597e+07	1.644e+07	High	High	High	High	High	High
A0A3Q7E9U3	MPN domain-containing protein OS=Solanum lycopersicum OX=4081 PE=4 SV=1	37	11	11	38.5	6.13	811	-0.07768	0.480182	0.941249	1.06997e+08	9.56197e+07	3	3	1.54154	1.57449	1.33186	1.49618	1.27953	1.43914	8.67518e+07	1.08837e+08	7.43166e+07	81379034	78423208	6.34301e+07	High	High	High	High	High	High
A0A3Q7E9W3	Uncharacterized protein OS=Solanum lycopersicum OX=4081 PE=4 SV=1	2	1	1	39.3	8.98	39	0.12021	0.625651	0.941249	21746930	2.48671e+07	3	3	-0.763287	-0.748795	-0.486545	-0.139263	-0.663538	-0.835196	17557284	21746930	21071290	26193566	20394940	13111500	Peak Found	Peak Found	Peak Found	High	High	Peak Found
A0A3Q7E9X5	Uncharacterized protein OS=Solanum lycopersicum OX=4081 GN=101265569 PE=4 SV=1	2	1	1	69.8	8.35	31	-0.544022	0.420787	0.941249	97076776	9.82051e+07	3	3	2.05307	1.40952	1.29877	-0.0501461	1.38216	1.79728	123670512	97076776	72631400	27862588	84204976	81302996	Peak Found	High	Peak Found	Peak Found	High	Peak Found
A0A3Q7EA02	Peptidyl-prolyl cis-trans isomerase OS=Solanum lycopersicum OX=4081 GN=101263049 PE=3 SV=1	58	14	14	26.5	9.11	2830	-0.0152367	0.88194	0.944972	2783540604	2596912348	3	3	6.31164	6.15529	6.22794	6.173	6.09566	6.3805	2367126636	2604568163	2212847178	2081500674	2209251828	1948918784	High	High	High	High	High	High
A0A3Q7EA04	X8 domain-containing protein OS=Solanum lycopersicum OX=4081 PE=4 SV=1	21	2	1	11.3	6.86	140	0.198034	0.552967	0.941249	23533366	2.36553e+07	3	3	-0.874372	-0.634897	-0.538703	-0.605486	0.0660515	-0.914436	16256137	23533366	20323092	18960400	33818212	12410769	High	Peak Found	Peak Found	High	High	High
A0A3Q7EA13	Uncharacterized protein OS=Solanum lycopersicum OX=4081 GN=101260964 PE=4 SV=1	3	1	1	36.3	8.57	50	0.438699	0.671105	0.941249	1.06311e+07	1.30488e+07	2	2		-2.64166	-0.944209		-1.084	-1.62447		5855819	15343364		15238843	7.58677e+06	Not Found	Peak Found	High	Not Found	High	High
A0A3Q7EA22	Uncharacterized protein OS=Solanum lycopersicum OX=4081 GN=101258583 PE=4 SV=1	80	5	5	10.3	7.25	370	-0.320715	0.518072	0.941249	76921448	5.74373e+07	3	3	1.92189	1.07378	0.623433	1.22519	0.408297	1.02347	112921570	76921448	4.54808e+07	67442720	4.28723e+07	4.75517e+07	High	High	High	High	High	High
A0A3Q7EA25	Uncharacterized protein OS=Solanum lycopersicum OX=4081 PE=4 SV=1	25	8	8	48.4	5.34	460	-0.041836	0.937049	0.945734	5.89663e+07	6.32763e+07	3	3	0.681932	1.61702	0.351108	0.814014	0.297148	1.41339	47809224	112093218	3.76573e+07	5.07178e+07	3.96934e+07	62308268	High	High	High	High	High	High
A0A3Q7EA30	Non-specific serine/threonine protein kinase OS=Solanum lycopersicum OX=4081 PE=3 SV=1	12	10	7	114.3	8.24	475	0.0239313	0.942323	0.945734	2.59251e+07	2.25221e+07	3	3	-1.29523	-0.495256	-0.427451	-0.444796	-0.806438	-0.894909	12143015	2.59251e+07	2.19523e+07	21194357	1.84716e+07	12579890	High	High	High	High	High	High
A0A3Q7EA43	NAD(P)-bd_dom domain-containing protein OS=Solanum lycopersicum OX=4081 PE=4 SV=1	21	5	5	32	8.95	206	0.50715	0.0560134	0.941249	31075299	4.09145e+07	3	3	0.124931	-0.433994	-0.257071	0.184961	0.268734	0.501621	3.24966e+07	27049688	24704108	3.27941e+07	3.89192e+07	3.31188e+07	High	High	High	High	High	High
A0A3Q7EA53	Uncharacterized protein OS=Solanum lycopersicum OX=4081 GN=101260163 PE=4 SV=1	16	2	2	22.7	9.95	23	-0.202575			5.34135e+06	3.56011e+06	2	1		-2.60539	-2.9665			-2.98852		6.0049e+06	3.77703e+06			2.94738e+06	Not Found	Peak Found	Peak Found	High	Not Found	High
A0A3Q7EA78	FHA domain-containing protein OS=Solanum lycopersicum OX=4081 GN=101252420 PE=4 SV=1	57	8	8	21.7	5.91	637	0.19119	0.542732	0.941249	5.78055e+08	7.12336e+08	3	3	4.65536	3.98353	3.88757	4.30684	4.13076	4.66243	750989248	5.78055e+08	436948856	5.70958e+08	5.65912e+08	5.92385e+08	High	High	High	High	High	High
A0A3Q7EA80	Uncharacterized protein OS=Solanum lycopersicum OX=4081 GN=101250327 PE=4 SV=1	38	13	11	29.4	8.07	1368	-0.146697	0.351167	0.941249	8.72578e+08	8.35346e+08	3	3	4.86627	4.45443	4.55437	4.53665	4.54596	4.35237	8.69204e+08	8.01168e+08	6.93679e+08	6.69554e+08	7.54636e+08	4.77819e+08	High	High	High	High	High	High
A0A3Q7EA93	Uncharacterized protein OS=Solanum lycopersicum OX=4081 PE=4 SV=1	19	3	3	17.7	5.01	100	-1.13138	0.368489	0.941249	25938659	3.85711e+06	3	3	-3.37547	-0.494501	-0.446616	-3.3475	-1.49029	-2.87293	2.87152e+06	25938659	2.16626e+07	2834131	11498635	3193259	High	High	High	Peak Found	High	High
A0A3Q7EAA7	Uncharacterized protein OS=Solanum lycopersicum OX=4081 PE=4 SV=1	10	13	6	151	6.68	386	-2.60771	0.45489	0.941249	5.75812e+06	3.92962e+06	3	2	4.05044	-3.31889	-2.68917	-3.38071	-3.13979		493781153	3662034	4577565	2.76962e+06	3.6652e+06		High	High	High	High	High	High
A0A3Q7EAC1	Protein kinase domain-containing protein OS=Solanum lycopersicum OX=4081 GN=101248903 PE=4 SV=1	2	1	1	110.3	6.47	0																				Not Found	High	Not Found	Not Found	Not Found	Not Found
A0A3Q7EAE4	Uncharacterized protein OS=Solanum lycopersicum OX=4081 PE=3 SV=1	23	1	1	9.2	10.71	26	-0.578031	0.285743	0.941249	2.46915e+07	1.42768e+07	2	2	-0.855892		-0.306878	-0.867783		-1.45105	16465710		23865822	15808416		8555842	Peak Found	Not Found	High	Peak Found	High	High
A0A3Q7EAE6	Phospholipid-transporting ATPase OS=Solanum lycopersicum OX=4081 PE=3 SV=1	1	1	1	116.8	8.24	18																				Not Found	Not Found	Not Found	Not Found	Not Found	High
A0A3Q7EAG6	Uncharacterized protein OS=Solanum lycopersicum OX=4081 GN=101249289 PE=4 SV=1	4	1	1	21.7	4.65	35	-1.30449	0.313641	0.941249	16264966	5.64681e+06	3	2	-0.542068	-1.16784	-2.58825	-1.73709	-3.73732		20466834	16264966	4909251	8653686	2.42227e+06		High	High	High	Peak Found	Peak Found	Not Found
A0A3Q7EAK3	Uncharacterized protein OS=Solanum lycopersicum OX=4081 GN=101245786 PE=3 SV=1	9	5	1	48.4	8.6	180	0.131807	0.485914	0.941249	55752240	5.72874e+07	3	3	0.74931	0.609425	0.184072	0.670568	0.672686	0.594975	50095020	55752240	33540262	45917532	51495092	35332682	Peak Found	High	High	High	Peak Found	High
A0A3Q7EAK6	Aldehyde dehydrogenase OS=Solanum lycopersicum OX=4081 GN=101267634 PE=3 SV=1	10	5	5	55.7	8.81	276	0.321542	0.269145	0.941249	1.37905e+07	1.46835e+07	3	3	-1.41428	-1.31673	-1.87981	-1.36764	-1.42358	-0.854973	11181207	1.46701e+07	8021905	11179364	1.20428e+07	1.2933e+07	High	High	High	High	High	High
A0A3Q7EAV5	Probable 6-phosphogluconolactonase OS=Solanum lycopersicum OX=4081 PE=3 SV=1	19	3	2	29.5	5.22	233	0.189823	0.439406	0.941249	1.00241e+07	1.14644e+07	3	2	-1.87449	-2.09333	-1.7483	-1.94261	-1.48849		8.12744e+06	8563488	8787478	7.50469e+06	11512942		High	High	High	High	Peak Found	Not Found
A0A3Q7EB09	RING-type E3 ubiquitin transferase OS=Solanum lycopersicum OX=4081 PE=4 SV=1	3	2	2	89.3	5.9	268	0.186933	0.331221	0.941249	7.36954e+06	7.64335e+06	3	3	-2.13281	-2.58549	-2.33319	-2.23537	-2.30248	-1.95284	6795024	6.08834e+06	5.85861e+06	6126371	6.54865e+06	6042367	High	High	High	High	High	High
A0A3Q7EB31	Uncharacterized protein OS=Solanum lycopersicum OX=4081 PE=4 SV=1	61	11	11	38.2	6.02	1330	-0.0526533	0.882771	0.944972	334552564	3.14639e+08	3	3	3.81773	3.19456	3.00817	3.73939	2.99785	3.12526	4.20223e+08	334552564	2.37523e+08	3.85289e+08	2.58053e+08	2.04111e+08	High	High	High	High	High	High
A0A3Q7EBD0	TIR domain-containing protein OS=Solanum lycopersicum OX=4081 GN=101254517 PE=4 SV=1	2	1	1	151	7.28	0																				Not Found	Not Found	Not Found	High	Not Found	Not Found
A0A3Q7EBE5	Uncharacterized protein OS=Solanum lycopersicum OX=4081 PE=3 SV=1	37	2	2	11.3	4.41	104	-0.103283	0.719555	0.941249	250779156	2.33327e+08	3	3	3.10816	2.77874	2.51351	3.09961	2.5665	2.42445	256967544	250779156	168577136	247281748	191364584	125575328	Peak Found	Peak Found	Peak Found	High	High	High
A0A3Q7EBG8	Peroxidase OS=Solanum lycopersicum OX=4081 GN=101260463 PE=3 SV=1	16	4	4	35.8	6.4	147	0.454994	0.598598	0.941249	2.64471e+07	2.8108e+07	3	3	0.0725842	-2.43927	-0.489734	-0.0929623	-0.486797	-0.911678	31338603	6737717	2.10248e+07	27047836	2.30529e+07	12434508	High	High	High	Peak Found	High	Peak Found
A0A3Q7EC65	Uncharacterized protein OS=Solanum lycopersicum OX=4081 PE=4 SV=1	4	2	2	55.2	4.92	52	-0.943434			1.86754e+07	8.23397e+06	3	1	-0.713837	-2.23852	-0.991702		-2.25812		18169516	7.74366e+06	14846486		6753151		Peak Found	High	Peak Found	Not Found	High	Not Found
A0A3Q7ECG0	Uncharacterized protein OS=Solanum lycopersicum OX=4081 GN=101253117 PE=3 SV=1	66	38	31	63	5.87	6966	0.04094	0.925042	0.945734	1533927226	1804511779	3	3	5.97038	5.39148	5.14385	5.64782	4.93081	6.0499	1868506503	1533927226	1043780747	1446368603	9.85347e+08	1549784382	High	High	High	High	High	High
A0A3Q7ECX3	Protein kinase domain-containing protein OS=Solanum lycopersicum OX=4081 GN=101253412 PE=3 SV=1	2	1	1	43.3	8.13	0																				Not Found	High	Not Found	Not Found	Not Found	Not Found
A0A3Q7ED04	Serine/threonine-protein phosphatase OS=Solanum lycopersicum OX=4081 GN=101257003 PE=3 SV=1	48	11	5	34.8	5.24	589	0.147683	0.419135	0.941249	3.64881e+07	3.87276e+07	3	3	-0.21574	0.237383	-0.0254126	0.105713	0	0.333565	2.56617e+07	4.30791e+07	2.90072e+07	31041312	3.23048e+07	2.9477e+07	High	High	High	High	High	High
A0A3Q7ED15	Reverse transcriptase Ty1/copia-type domain-containing protein OS=Solanum lycopersicum OX=4081 PE=4 SV=1	4	1	1	23.5	8.69	0																				Not Found	High	Not Found	Not Found	Not Found	Not Found
A0A3Q7ED34	Uncharacterized protein OS=Solanum lycopersicum OX=4081 GN=101251020 PE=4 SV=1	85	11	11	15.1	9.51	1201	-0.08333	0.755245	0.941249	194531261	1.94921e+08	3	3	2.12282	2.47951	2.38909	2.60424	2.30704	1.83015	129796463	2.03804e+08	154647628	1.75417e+08	159866013	83176608	High	High	High	High	High	High
A0A3Q7ED53	YTH domain-containing protein OS=Solanum lycopersicum OX=4081 GN=101253713 PE=4 SV=1	28	16	15	77.2	7.39	632	0.391005	0.391928	0.941249	5.37314e+07	8.26634e+07	3	3	0.194319	0.837864	0.532926	1.1996	1.34675	0.191774	3.40977e+07	6.53175e+07	42715180	66257152	82163456	2.67178e+07	High	High	High	High	High	High
A0A3Q7ED56	TOG domain-containing protein OS=Solanum lycopersicum OX=4081 GN=101262450 PE=4 SV=1	30	25	25	123	4.86	1946	0.366637	0.13352	0.941249	107809379	1.12822e+08	3	3	1.55245	1.24454	1.59863	1.64833	2.15158	1.69562	8.74106e+07	86586624	89410808	90430296	1.43535e+08	7.57709e+07	High	High	High	High	High	High
A0A3Q7ED58	Uncharacterized protein OS=Solanum lycopersicum OX=4081 GN=101263934 PE=4 SV=1	2	1	1	61.9	8.57	0																				Not Found	High	Not Found	Not Found	Not Found	Not Found
A0A3Q7ED60	THUMP domain-containing protein OS=Solanum lycopersicum OX=4081 PE=4 SV=1	5	1	1	22.6	8.6	0																				Not Found	Not Found	High	Not Found	Not Found	Not Found
A0A3Q7EDB7	Uncharacterized protein OS=Solanum lycopersicum OX=4081 PE=4 SV=1	82	12	12	19.5	5.39	727	0.115319	0.605188	0.941249	8.73951e+07	8.57314e+07	3	3	1.24959	0.759451	1.26652	1.25217	1.39116	0.978189	7.0859e+07	61862096	71025688	68716168	84731944	46082428	High	High	High	High	High	High
A0A3Q7EDE4	Uncharacterized protein OS=Solanum lycopersicum OX=4081 PE=4 SV=1	7	2	2	34.2	5.17	92	-0.088614	0.872844	0.944972	11418835	8.62549e+06	3	3	-1.89725	-1.67819	-0.824613	-2.06097	-0.757715	-1.84721	8.00019e+06	11418835	16669498	6913583	19106096	6501392	High	High	High	High	Peak Found	High
A0A3Q7EDH1	Transket_pyr domain-containing protein OS=Solanum lycopersicum OX=4081 GN=101254327 PE=4 SV=1	3	2	2	39	6.54	20	-0.41267	0.621334	0.941249	9.01604e+06	7.62128e+06	3	3	-1.3721	-2.58898	-2.04228	-3.62558	-2.36967	-1.24612	11512977	6073589	7.16753e+06	2.33727e+06	6250650	9.86169e+06	High	Peak Found	High	Peak Found	High	Peak Found
A0A3Q7EDR3	Uncharacterized protein OS=Solanum lycopersicum OX=4081 PE=4 SV=1	9	2	2	29.4	9.48	0	-0.267887	0.620196	0.941249	18168236	1.66189e+07	3	3	-0.579359	-1.00819	-1.79671	-0.879711	-1.24495	-2.06326	19944584	18168236	8497529	15678250	13630098	5597173	Peak Found	Peak Found	High	Peak Found	High	Peak Found
A0A3Q7EDU1	Pyruvate kinase OS=Solanum lycopersicum OX=4081 PE=3 SV=1	34	15	14	59.4	7.93	1154	0.480793	0.0666209	0.941249	4.98991e+07	6.41986e+07	3	3	0.441055	0.447903	0.515626	0.817438	0.704765	1.32476	4.04576e+07	4.9847e+07	42206024	50838240	5.2653e+07	5.85954e+07	High	High	High	High	High	High
A0A3Q7EDW0	Uncharacterized protein OS=Solanum lycopersicum OX=4081 PE=4 SV=1	17	13	11	112.8	9.07	561	-0.160181	0.516505	0.941249	3.02861e+07	2.4291e+07	3	3	-0.544794	-0.27095	-0.283139	-0.919683	-0.44165	-0.218092	2.04282e+07	3.02861e+07	2.42618e+07	15249826	23785766	2.01103e+07	High	High	High	High	High	High
A0A3Q7EDX6	Uncharacterized protein OS=Solanum lycopersicum OX=4081 GN=101247851 PE=4 SV=1	69	29	21	45.2	5.45	3670	-0.0514267	0.756389	0.941249	9.80399e+08	8.71746e+08	3	3	4.73734	4.85425	4.59354	4.54185	4.54168	4.94732	7.94896e+08	1057016684	712771540	6.71972e+08	752398448	7.2171e+08	High	High	High	High	High	High
A0A3Q7EDZ1	Uncharacterized protein OS=Solanum lycopersicum OX=4081 PE=4 SV=1	43	8	8	23.6	9.72	312	-0.0678533	0.842194	0.944972	4.95732e+07	5.62537e+07	3	3	0.156786	0.583178	0.41672	0.644299	0.578728	-0.269903	33222108	54747108	3.94095e+07	4.5089e+07	4.82482e+07	1.94009e+07	High	High	High	High	High	High
A0A3Q7EE29	Protein-serine/threonine kinase OS=Solanum lycopersicum OX=4081 GN=101253414 PE=3 SV=1	20	7	7	42.3	6.81	452	0.170833	0.547292	0.941249	4.01478e+07	3.90232e+07	3	3	0.190386	-0.565659	0.112481	0.116682	0.237726	-0.1047	3.40049e+07	2.46903e+07	31916532	3.12782e+07	3.80916e+07	2.17547e+07	High	High	High	High	High	High
A0A3Q7EE74	Uncharacterized protein OS=Solanum lycopersicum OX=4081 GN=101267262 PE=4 SV=1	11	7	7	81.1	9.33	132	1.42055	0.22583	0.941249	9.05885e+06	3.66993e+07	3	3	-0.59687	-2.01221	-2.65232	0.525536	-1.90251	0.377235	1.9704e+07	9.05885e+06	4.69601e+06	4.15259e+07	8.64081e+06	3.0383e+07	High	High	High	High	High	High
A0A3Q7EE80	KIX_2 domain-containing protein OS=Solanum lycopersicum OX=4081 GN=101250919 PE=4 SV=1	15	1	1	10.5	9.09	0	-0.130915	0.694662	0.941249	1.12238e+07	1.18112e+07	3	2	-1.08904	-1.8096	-1.72628	-1.57435	-1.77076		14008619	10424729	8922669	9687006	9467083		Peak Found	High	High	Peak Found	Peak Found	Not Found
A0A3Q7EEA1	Uncharacterized protein OS=Solanum lycopersicum OX=4081 PE=4 SV=1	41	2	2	12.6	7.18	0																				Not Found	Not Found	High	Not Found	Not Found	Not Found
A0A3Q7EEI8	Uncharacterized protein OS=Solanum lycopersicum OX=4081 PE=4 SV=1	40	7	1	20.1	8.69	1488																				High	High	Not Found	High	Not Found	High
A0A3Q7EEJ1	Uncharacterized protein OS=Solanum lycopersicum OX=4081 GN=101264457 PE=4 SV=1	4	3	3	97.9	7.31	34	0.258255			2.45975e+06	2.56729e+06	1	2		-3.89302		-2.94316		-4.32637		2.45975e+06		3.75092e+06		1.16601e+06	Not Found	High	Not Found	High	High	High
A0A3Q7EEN4	Uncharacterized protein OS=Solanum lycopersicum OX=4081 GN=101267552 PE=4 SV=1	53	18	18	54.5	6.29	1263	0.769149	0.0286811	0.941249	6.70144e+07	1.10285e+08	3	3	0.962971	0.837103	0.85163	1.78182	1.21268	1.96465	5.80915e+07	6.5283e+07	53274786	99197250	7.48722e+07	91304187	High	High	High	High	High	High
A0A3Q7EEQ7	Uncharacterized protein OS=Solanum lycopersicum OX=4081 PE=3 SV=1	5	1	1	19.7	6.55	23	0.400565	0.510797	0.941249	3.60667e+06	4.8911e+06	2	2	-2.99164	-3.69845		-2.58378	-3.30518		3746765	2.8149e+06		4811944	3268205		Peak Found	Peak Found	Not Found	High	Peak Found	Not Found
A0A3Q7EEV7	CCHC-type domain-containing protein OS=Solanum lycopersicum OX=4081 PE=4 SV=1	1	1	1	127.2	6.73	165	0.541934	0.1569	0.941249	1.21915e+07	1.4983e+07	3	3	-2.22885	-1.31683	-1.60696	-0.871017	-1.39445	-1.26137	6357395	1.46691e+07	9691958	1.5773e+07	12288415	9.75797e+06	Peak Found	High	High	High	High	High
A0A3Q7EEW3	Uncharacterized protein OS=Solanum lycopersicum OX=4081 GN=101263745 PE=4 SV=1	29	6	6	29.4	8.13	100	0.291923	0.189402	0.941249	1.28929e+07	1.57432e+07	3	3	-1.63399	-1.50303	-1.12829	-1.19292	-1.27331	-0.923311	9.60176e+06	1.28929e+07	13505337	1.26186e+07	1.33648e+07	1.23346e+07	High	High	High	High	High	High
A0A3Q7EEX9	Alkaline/neutral invertase OS=Solanum lycopersicum OX=4081 PE=3 SV=1	1	1	1	57.1	5.63	0																				High	Not Found	Not Found	Not Found	Not Found	Not Found
A0A3Q7EEZ8	Uncharacterized protein OS=Solanum lycopersicum OX=4081 PE=3 SV=1	64	23	23	41.3	9.16	3859	-0.269787	0.712046	0.941249	2533127751	1518954834	3	3	6.10682	4.93038	6.1113	5.39929	6.43161	4.50824	2053831522	1114293732	2040982899	1217486417	2788519943	5.32337e+08	High	High	High	High	High	High
A0A3Q7EF07	Uncharacterized protein OS=Solanum lycopersicum OX=4081 GN=101260856 PE=4 SV=1	14	2	2	18.1	7.44	91	-0.233365	0.677542	0.941249	9.86647e+06	8.55329e+06	2	2	-1.94477		-1.86482	-2.62091	-1.65541		7.74097e+06		8105679	4.68969e+06	1.02551e+07		Peak Found	Not Found	High	High	High	Not Found
A0A3Q7EF20	Uncharacterized protein OS=Solanum lycopersicum OX=4081 PE=4 SV=1	31	13	13	63.8	8.15	999	0.231587	0.375773	0.941249	1.19367e+08	1.37091e+08	3	3	1.75308	1.70773	1.63894	1.49592	2.02005	2.27854	1.00452e+08	1.19367e+08	9.19443e+07	8.13641e+07	131027487	1.13496e+08	High	High	High	High	High	High
A0A3Q7EF29	Usp domain-containing protein OS=Solanum lycopersicum OX=4081 GN=101261951 PE=4 SV=1	61	11	11	17.9	6.32	1549	0.07321	0.552291	0.941249	3.92626e+08	3.93582e+08	3	3	3.20477	3.42548	3.42614	3.45094	3.55921	3.26587	2.74765e+08	3.92626e+08	3.17341e+08	3.15468e+08	3.80799e+08	225006160	High	High	High	High	High	High
A0A3Q7EF32	Uncharacterized protein OS=Solanum lycopersicum OX=4081 GN=101263457 PE=4 SV=1	4	1	1	29.3	8.35	28	-0.01822			9.26643e+06	9.8848e+06	3	1	-1.98787	-1.98323	-1.95771		-1.99449		7513117	9242618	7.60023e+06		8107093		High	High	Peak Found	High	High	Not Found
A0A3Q7EF58	Uncharacterized protein OS=Solanum lycopersicum OX=4081 PE=4 SV=1	4	4	4	104	7.96	272	-0.0463583	0.927774	0.945734	8.56107e+06	8.7466e+06	3	2	-1.42153	-2.64016	-2.11698	-1.94699	-2.26484		11125142	5861907	6805839	7.48194e+06	6.72172e+06		High	High	High	High	High	High
A0A3Q7EF74	Uncharacterized protein OS=Solanum lycopersicum OX=4081 PE=4 SV=1	4	3	3	84.1	8.1	52	-0.373776	0.551225	0.941249	1.83516e+07	2.09786e+07	3	3	-0.725256	-0.998184	-1.01694	-0.549896	-0.908861	-2.40295	1.80263e+07	1.82946e+07	1.4589e+07	1.97052e+07	1.72057e+07	4422937	High	High	High	High	High	High
A0A3Q7EFA5	CPL domain-containing protein OS=Solanum lycopersicum OX=4081 PE=4 SV=1	4	1	1	71.7	9.41	28																				Not Found	Not Found	High	High	Not Found	Not Found
A0A3Q7EFC3	Importin subunit alpha OS=Solanum lycopersicum OX=4081 GN=101257502 PE=3 SV=1	56	23	17	58.7	5.22	2397	-0.286243	0.318655	0.941249	194644600	165979702	3	3	3.02614	2.41316	2.21385	2.20529	2.38363	2.2055	2.42766e+08	194644600	136959216	133037552	1.68583e+08	1.07893e+08	High	High	High	High	High	High
A0A3Q7EFE3	Uncharacterized protein OS=Solanum lycopersicum OX=4081 GN=101257210 PE=4 SV=1	7	1	1	15.5	7.75	0	0.0564418	0.918528	0.944972	42859192	3.50689e+07	3	3	-0.799316	0.23	0.513377	-0.0374565	0.645075	-0.494232	17124246	42859192	42140304	28108750	50518916	16607050	Peak Found	Peak Found	Peak Found	Peak Found	High	Peak Found
A0A3Q7EFJ5	40S ribosomal protein S21 OS=Solanum lycopersicum OX=4081 GN=101254027 PE=3 SV=1	78	7	5	9.2	7.28	2149	-0.18203	0.371457	0.941249	4.56372e+08	4.28949e+08	3	3	3.81725	3.64253	3.57208	3.80404	3.44496	3.23677	4.20085e+08	4.56372e+08	3.51122e+08	4.02948e+08	351805444	220513502	High	High	High	High	High	High
A0A3Q7EFL8	TPR_REGION domain-containing protein OS=Solanum lycopersicum OX=4081 GN=101263750 PE=4 SV=1	26	11	11	54.5	7.85	448	0.479451	0.487821	0.941249	1.61423e+07	1.90649e+07	3	3	-2.43054	-0.364435	-1.20199	-1.20208	-0.788933	-0.567598	5.52795e+06	2.83858e+07	1.28327e+07	12538794	1.86971e+07	1.57836e+07	High	High	High	High	High	High
A0A3Q7EFM4	C2 domain-containing protein OS=Solanum lycopersicum OX=4081 GN=101256625 PE=4 SV=1	10	3	3	33.2	6.7	91	0.218797	0.70334	0.941249	6.9368e+06	7.16454e+06	2	3		-2.39655	-2.42121	-2.71621	-2.45883	-1.39521		6940240	5.51186e+06	4.38991e+06	5.87605e+06	8.89345e+06	High	High	High	High	High	High
A0A3Q7EFT1	FAA_hydrolase domain-containing protein OS=Solanum lycopersicum OX=4081 GN=101258990 PE=4 SV=1	20	3	3	27.9	8.53	66	-3.09565	0.357827	0.941249	7.19777e+07	8.65036e+06	2	2	0.638012	1.30952		0.469406	-4.71317		46375692	9.05759e+07		39941308	1.23158e+06		High	High	Not Found	High	High	High
A0A3Q7EFU0	Uncharacterized protein OS=Solanum lycopersicum OX=4081 PE=4 SV=1	3	3	3	122.1	7.21	29	0.83224	0.0487347	0.941249	2.5959e+06	5.62044e+06	3	3	-3.28449	-3.9622	-3.83853	-2.67889	-2.62449	-3.28512	3.05843e+06	2.34458e+06	2.06368e+06	4504947	5238606	2.39967e+06	Peak Found	High	High	Peak Found	High	High
A0A3Q7EFU1	Dihydrolipoamide acetyltransferase component of pyruvate dehydrogenase complex OS=Solanum lycopersicum OX=4081 GN=101258692 PE=3 SV=1	32	13	13	55	6.54	790	-0.30559	0.422054	0.941249	3.51985e+07	2.03784e+07	3	3	-0.0624428	-0.246828	0.141742	-0.820606	0.261797	-0.52549	28538582	3.07967e+07	32570470	1.63339e+07	3.87325e+07	16251098	High	High	High	High	High	High
A0A3Q7EFV3	Dynein light chain OS=Solanum lycopersicum OX=4081 GN=101257805 PE=3 SV=1	76	8	8	13.1	8.57	648	0.0417633	0.88498	0.944972	1.10223e+08	1.19294e+08	3	3	2.01126	1.59274	1.50743	2.18151	1.59867	1.45654	120137696	1.10223e+08	8.3934e+07	1.30863e+08	9.78396e+07	64199984	High	High	High	High	High	High
A0A3Q7EFX0	Tr-type G domain-containing protein OS=Solanum lycopersicum OX=4081 PE=4 SV=1	39	14	4	55	8.6	470	-0.538062	0.271742	0.941249	4.44319e+07	3.41988e+07	3	3	0.223364	0.28199	0.35653	-1.0824	0.0546703	0.275429	3.47912e+07	4.44319e+07	37799160	13623325	3.35525e+07	2.83128e+07	High	High	High	High	High	High
A0A3Q7EG24	HIG1 domain-containing protein OS=Solanum lycopersicum OX=4081 GN=101256324 PE=4 SV=1	11	1	1	10.7	9.44	46	-0.117535	0.685014	0.941249	9.02218e+06	7.5981e+06	2	3		-1.83584	-2.22351	-2.47079	-2.07603	-1.89481		10236817	6321374	5203979	7.66163e+06	6.29039e+06	Not Found	High	High	Peak Found	High	High
A0A3Q7EG84	CarbpepA_inh domain-containing protein OS=Solanum lycopersicum OX=4081 PE=4 SV=1	30	3	3	13.2	8.02	219	-0.421567	0.275603	0.941249	5.91751e+08	3.11467e+08	3	3	4.12889	3.16205	3.99408	3.11336	3.60225	3.30471	521372486	327098654	470427542	2.4965e+08	3.92332e+08	2.31147e+08	High	Peak Found	High	High	High	High
A0A3Q7EG88	Reverse transcriptase Ty1/copia-type domain-containing protein OS=Solanum lycopersicum OX=4081 PE=4 SV=1	16	1	1	14.3	9.63	0	0.774132	0.103835	0.941249	1.13184e+08	1.60518e+08	3	2	1.0853	1.9793	1.60776	2.34078		2.32239	63232008	144090432	89978440	146137392		116998240	Peak Found	Peak Found	Peak Found	High	Not Found	Peak Found
A0A3Q7EGB9	Uncharacterized protein OS=Solanum lycopersicum OX=4081 PE=4 SV=1	14	2	2	19.7	9.61	168	0.0921567	0.697793	0.941249	8.68575e+06	7.86903e+06	3	3	-2.00698	-2.16703	-2.09612	-2.19339	-1.56679	-2.23348	7414276	8.13702e+06	6.90496e+06	6.30726e+06	10904735	4974239	High	High	High	High	High	High
A0A3Q7EGC6	Protein kinase domain-containing protein OS=Solanum lycopersicum OX=4081 PE=4 SV=1	3	1	1	40.8	6.54	0																				Not Found	High	Not Found	Not Found	Not Found	Not Found
A0A3Q7EGD0	OBG-type G domain-containing protein OS=Solanum lycopersicum OX=4081 GN=101268794 PE=3 SV=1	1	1	1	74.1	5.15	13					4.65873e+06		1				-2.94964						3.73411e+06			Not Found	Not Found	High	High	Not Found	High
A0A3Q7EGF4	NAD(P)-bd_dom domain-containing protein OS=Solanum lycopersicum OX=4081 GN=101247061 PE=4 SV=1	35	11	11	46.1	6.8	847	0.20268	0.371868	0.941249	1.51466e+08	1.66119e+08	3	3	2.04296	2.11996	1.90516	2.22886	1.89163	2.55563	1.22807e+08	1.58847e+08	1.10577e+08	135229296	1.19869e+08	1.37528e+08	High	High	High	High	High	High
A0A3Q7EGI1	Uncharacterized protein OS=Solanum lycopersicum OX=4081 PE=4 SV=1	4	3	2	71.1	8.32	88	0.0941067	0.69422	0.941249	10374353	8.59937e+06	3	3	-1.81489	-1.81658	-2.18726	-1.56664	-2.19547	-1.7743	8470168	10374353	6.48223e+06	9738915	7.05283e+06	6.83841e+06	High	High	High	High	High	High
A0A3Q7EGL4	Uncharacterized protein OS=Solanum lycopersicum OX=4081 GN=101268508 PE=4 SV=1	14	6	6	51.8	7.99	181	0.772441	0.14469	0.941249	1.17566e+07	2.0796e+07	3	3	-2.31355	-0.892057	-1.65937	-0.621386	-0.921467	-1.0048	5994892	1.96912e+07	9.34624e+06	1.87526e+07	17056029	1.16573e+07	High	High	High	High	High	High
A0A3Q7EGM6	Uncharacterized protein OS=Solanum lycopersicum OX=4081 PE=4 SV=1	47	16	16	38.1	7.03	1200	0.802896	0.000199826	0.0448445	80507120	1.40051e+08	3	3	1.15952	1.13951	0.990863	1.96023	1.85798	1.88037	66570464	80507120	5.86726e+07	112254640	1.17104e+08	8.61229e+07	High	High	High	High	High	High
A0A3Q7EGN8	Uncharacterized protein OS=Solanum lycopersicum OX=4081 GN=101263243 PE=4 SV=1	26	4	4	14.5	8.72	151	0.183313	0.172445	0.941249	51881601	5.21042e+07	3	3	0.379856	0.505617	0.64277	0.533751	0.752743	0.791689	3.87773e+07	51881601	46094432	4.1763e+07	5.44334e+07	40494224	High	High	High	High	High	High
A0A3Q7EGP6	Uncharacterized protein OS=Solanum lycopersicum OX=4081 GN=101251616 PE=4 SV=1	5	1	1	30.6	9.31	0																				Not Found	Not Found	Not Found	Not Found	High	Not Found
A0A3Q7EGP8	Acyl carrier protein OS=Solanum lycopersicum OX=4081 GN=101264756 PE=3 SV=1	16	3	3	14.3	5.07	199	-1.48729	0.563724	0.941249	9.18964e+07	9.82234e+06	3	3	2.08253	-2.42627	1.30717	2.48635	-2.00364	-3.98114	126221401	6.79872e+06	73055387	1.61652e+08	8.05586e+06	1.48125e+06	High	High	High	High	High	High
A0A3Q7EGS0	TRANSKETOLASE_1 domain-containing protein OS=Solanum lycopersicum OX=4081 PE=3 SV=1	16	11	11	78.8	6.9	266	-0.275338	0.287069	0.941249	4.67855e+07	3.77758e+07	3	3	0.0989685	0.356455	0.787168	0.258024	-0.0603142	0.218868	31917012	4.67855e+07	5.09468e+07	3.44977e+07	3.09821e+07	2.72243e+07	High	High	High	High	High	High
A0A3Q7EGU6	Purple acid phosphatase OS=Solanum lycopersicum OX=4081 PE=3 SV=1	8	9	9	192.3	6.9	270	0.487797	0.440628	0.941249	3.62023e+06	5.19127e+06	3	3	-3.34381	-4.27583	-2.30323	-2.79349	-2.87403	-2.79196	2935240	1.88649e+06	5.98156e+06	4160952	4.40654e+06	3.3776e+06	High	High	High	High	High	High
A0A3Q7EGV4	NifU domain-containing protein OS=Solanum lycopersicum OX=4081 GN=101262349 PE=4 SV=1	23	3	3	23.4	5.15	112	-0.0325533	0.905606	0.944972	1.069e+08	1.04785e+08	3	3	2.01389	1.37694	1.52536	1.45872	1.41158	1.94823	120356536	94909330	84983240	79292844	85940266	90270724	High	High	Peak Found	High	High	High
A0A3Q7EGW4	Aminotran_5 domain-containing protein OS=Solanum lycopersicum OX=4081 PE=4 SV=1	4	1	1	50.5	7.12	36	-1.57835			1.57902e+07	5.19267e+06	2	1	-0.839533	-1.58997		-2.7931			16653485	12138877		4162076			Peak Found	High	Not Found	High	Not Found	Not Found
A0A3Q7EGY8	ABC1 domain-containing protein OS=Solanum lycopersicum OX=4081 GN=101251319 PE=4 SV=1	7	2	2	66.9	5.6	29					5.17385e+07		1					0.393463						42433724		Not Found	Not Found	Not Found	High	High	Not Found
A0A3Q7EH20	GIDA_assoc domain-containing protein OS=Solanum lycopersicum OX=4081 GN=101256323 PE=3 SV=1	2	1	1	79.2	8.13	13	-0.22618			6.10606e+06	4.7379e+06	1	2	-2.58965				-3.19464	-2.43702	4950726				3.52846e+06	4.31972e+06	Peak Found	Not Found	Not Found	Not Found	High	Peak Found
A0A3Q7EH43	Protein kinase domain-containing protein OS=Solanum lycopersicum OX=4081 PE=3 SV=1	9	9	4	100.3	8.94	547	-0.09491	0.959404	0.94807	59986936	1.341e+08	3	3	0.00629807	0.715042	1.757	2.56466	-2.61777	2.24672	2.99313e+07	59986936	99785142	1.70669e+08	5263098	1.1102e+08	High	High	High	High	High	High
A0A3Q7EH49	Uncharacterized protein OS=Solanum lycopersicum OX=4081 PE=4 SV=1	6	3	3	96.4	7.3	229	-0.240425	0.511112	0.941249	1.01174e+08	7.88604e+07	3	3	0.970789	1.75158	1.44593	1.13165	1.58087	0.734503	5.84072e+07	123051388	80431208	6.32089e+07	9.66398e+07	3.89205e+07	High	High	High	High	High	High
A0A3Q7EH56	Uncharacterized protein OS=Solanum lycopersicum OX=4081 GN=101250442 PE=4 SV=1	6	1	1	21.4	4.59	231	-0.0635787	0.776656	0.941249	2.59588e+07	2.12952e+07	3	3	-0.256481	-0.923885	-0.516618	-0.757124	-0.486275	-0.644321	24947154	19261494	20636608	17068690	23061318	14966185	High	High	High	High	High	Peak Found
A0A3Q7EH77	Polyketide_cyc domain-containing protein OS=Solanum lycopersicum OX=4081 PE=4 SV=1	7	11	11	219.8	6.15	269	-0.307322	0.473256	0.941249	6.25485e+07	5.49042e+07	3	3	1.09488	0.775372	0.423606	-0.182999	0.596493	0.958399	6.36532e+07	6.25485e+07	39598046	25411424	48846070	4.54546e+07	High	High	High	High	High	High
A0A3Q7EH88	Serine/threonine-protein phosphatase OS=Solanum lycopersicum OX=4081 GN=101245881 PE=3 SV=1	47	9	4	35.6	5.31	568	-0.12147	0.707757	0.941249	5.49334e+07	5.3335e+07	3	3	0.416109	0.763521	0.564843	0.963493	0.437307	-0.0207367	3.97641e+07	62036867	4.36707e+07	5.62545e+07	4.37431e+07	2.30584e+07	High	High	High	High	High	High
A0A3Q7EH90	Peptidase A1 domain-containing protein OS=Solanum lycopersicum OX=4081 PE=3 SV=1	19	8	4	48.8	8.27	446	-0.181344	0.772495	0.941249	1.03606e+07	1.04722e+07	3	3	-1.82685	-1.8547	-0.623708	-2.4238	-0.99354	-1.43195	8400280	10103821	1.91602e+07	5.37628e+06	16224898	8669822	High	High	High	Peak Found	High	Peak Found
A0A3Q7EHA7	Protoporphyrinogen oxidase OS=Solanum lycopersicum OX=4081 PE=3 SV=1	43	18	18	49	8.66	856	0.03857	0.938366	0.945734	167150448	1.98207e+08	3	3	1.98532	2.61324	2.17023	2.46129	1.4808	2.94241	1.17997e+08	223598944	1.32881e+08	1.58869e+08	9.01637e+07	1.79815e+08	High	High	High	High	High	High
A0A3Q7EHA9	Citrate synthase OS=Solanum lycopersicum OX=4081 PE=3 SV=1	56	23	23	52.6	8.24	1300	-0.00300333	0.989174	0.949292	1.8518e+08	1.90633e+08	3	3	2.71245	2.02946	2.31801	2.40508	2.42323	2.2226	195324828	1.49189e+08	147213219	1.52798e+08	173273539	1.09179e+08	High	High	High	High	High	High
A0A3Q7EHB2	Uncharacterized protein OS=Solanum lycopersicum OX=4081 GN=101264757 PE=3 SV=1	5	4	4	84.4	6.48	125	0.00865933	0.96546	0.94807	1.90959e+07	1.61376e+07	3	3	-1.2159	-0.826765	-0.959575	-0.806286	-1.28735	-0.882626	1.28294e+07	2.06028e+07	1.51808e+07	1.64968e+07	1.32354e+07	1.26874e+07	High	High	High	High	High	Peak Found
A0A3Q7EHH2	Cytochrome c oxidase subunit 5C OS=Solanum lycopersicum OX=4081 PE=3 SV=1	57	4	4	7	8.6	608	-0.173483	0.24713	0.941249	154444972	128901919	3	3	2.33856	2.07942	1.94968	1.84055	2.038	1.96866	1.50732e+08	154444972	1.14043e+08	103318632	132668280	9.15582e+07	High	High	High	High	High	High
A0A3Q7EHH4	CTP synthase OS=Solanum lycopersicum OX=4081 GN=101247459 PE=3 SV=1	12	6	5	61.6	6.44	289	0.141443	0.593618	0.941249	1.3558e+07	1.27623e+07	3	3	-1.82392	-1.18005	-1.4537	-1.23063	-1.65608	-1.14663	8.41735e+06	16127818	1.07783e+07	1.22931e+07	1.02503e+07	10565742	High	High	High	High	High	High
A0A3Q7EHH5	Peptidase_S9 domain-containing protein OS=Solanum lycopersicum OX=4081 PE=4 SV=1	32	26	26	108.9	6.48	1903	-0.141773	0.214908	0.941249	1.90883e+08	1.77617e+08	3	3	2.59041	2.27845	2.36178	2.30305	2.22236	2.27991	1.79482e+08	1.77292e+08	151747429	1.42365e+08	1.50753e+08	113603768	High	High	High	High	High	High
A0A3Q7EHI4	DNA replication licensing factor MCM7 OS=Solanum lycopersicum OX=4081 GN=101243636 PE=3 SV=1	5	3	3	80.8	5.72	103	-0.158745	0.272589	0.941249	3.05317e+07	2.73236e+07	3	3	-0.0245724	-0.259296	-0.290406	-0.306742	-0.527628	-0.216139	29297634	3.05317e+07	24139848	2.33227e+07	22409670	2.01376e+07	Peak Found	High	Peak Found	High	High	High
A0A3Q7EHI7	Uncharacterized protein OS=Solanum lycopersicum OX=4081 GN=101264973 PE=4 SV=1	5	1	1	38.9	5.87	0																				High	Not Found	Not Found	Not Found	Not Found	Not Found
A0A3Q7EHJ9	Glucose-1-phosphate adenylyltransferase OS=Solanum lycopersicum OX=4081 GN=544039 PE=3 SV=1	71	37	35	56.8	8.16	3485	0.0138933	0.887159	0.944972	2.17353e+08	2.07008e+08	3	3	2.52307	2.57236	2.65111	2.52397	2.50071	2.76354	1.71297e+08	2.17353e+08	1.85447e+08	1.65923e+08	1.82834e+08	158847760	High	High	High	High	High	High
A0A3Q7EHK6	Uncharacterized protein OS=Solanum lycopersicum OX=4081 GN=101263245 PE=4 SV=1	15	9	9	82.2	7.5	575	0.0667217	0.739585	0.941249	2.25702e+07	1.91751e+07	3	3	-0.734041	-0.695183	-0.549117	-0.908419	-0.290232	-0.579525	1.79168e+07	2.25702e+07	20176913	15369363	26417942	1.56537e+07	High	High	High	High	High	High
A0A3Q7EHK7	E2_bind domain-containing protein OS=Solanum lycopersicum OX=4081 GN=101252115 PE=4 SV=1	26	9	9	49.4	6.27	88	-0.212787	0.629874	0.941249	1.58475e+08	1.17233e+08	3	3	2.55437	2.11658	1.31406	1.70365	2.13788	1.50512	1.75053e+08	1.58475e+08	7.34052e+07	9.39654e+07	1.42178e+08	6.63985e+07	High	High	High	Peak Found	High	Peak Found
A0A3Q7EHM0	WPP domain-containing protein OS=Solanum lycopersicum OX=4081 GN=101248044 PE=4 SV=1	42	20	20	60.2	4.75	1155	-0.445221	0.482684	0.941249	1.39643e+08	1.20419e+08	3	3	1.92571	2.53216	1.75391	1.74234	2.47126	0.662518	1.13221e+08	2.1138e+08	9.95719e+07	9.65191e+07	1.79139e+08	3.70262e+07	High	High	High	High	High	High
A0A3Q7EHP2	Peptidase A1 domain-containing protein OS=Solanum lycopersicum OX=4081 GN=543853 PE=3 SV=1	17	6	6	46.5	8	230	-0.895453	0.450393	0.941249	1.00761e+07	4.7869e+06	2	3		-1.75752	-1.98306	-1.49596	-4.23992	-2.56135		1.08079e+07	7.46786e+06	1.02279e+07	1.70971e+06	3.96303e+06	Not Found	High	High	High	High	High
A0A3Q7EHP3	Peroxiredoxin OS=Solanum lycopersicum OX=4081 GN=101251323 PE=3 SV=1	60	10	10	20.6	8.37	1073	-0.0547533	0.773931	0.941249	2.58951e+08	2.46611e+08	3	3	3.19401	2.825	2.64263	2.77651	2.97862	2.74225	2.72723e+08	2.58951e+08	1.84361e+08	197665600	2.54637e+08	156520864	High	High	High	High	High	High
A0A3Q7EHP4	SBP-type domain-containing protein OS=Solanum lycopersicum OX=4081 PE=4 SV=1	4	1	1	87.6	6.54	0																				Not Found	Not Found	Not Found	Not Found	Not Found	High
A0A3Q7EHQ1	CP12 domain-containing protein OS=Solanum lycopersicum OX=4081 GN=101268314 PE=4 SV=1	55	7	7	13.4	5.12	1072	0.286367	0.420294	0.941249	1806110361	2205928030	3	3	5.86892	5.62714	5.31543	5.93759	5.39017	6.34283	1741608944	1806110361	1175596934	1768115387	1354787005	1898691349	High	High	High	High	High	High
A0A3Q7EHR3	Peptidase A1 domain-containing protein OS=Solanum lycopersicum OX=4081 PE=3 SV=1	8	4	1	63.9	8.79	321	0.325845	0.587828	0.941249	6870135	1.13571e+07	3	2	-2.50846	-2.4112	-1.24525	-1.89614	-1.56211		5237307	6870135	12453670	7750368	10940209		Peak Found	Peak Found	High	Peak Found	Peak Found	Not Found
A0A3Q7EHR7	Peptidase A1 domain-containing protein OS=Solanum lycopersicum OX=4081 GN=101253826 PE=3 SV=1	21	8	6	47.4	8.46	419	-0.0720833	0.939658	0.945734	3.34107e+07	4.58766e+07	3	3	-0.137648	-0.196377	0.414344	0.350109	1.23034	-1.71638	27089040	3.18928e+07	3.93446e+07	3.67714e+07	7.57945e+07	7.11849e+06	High	High	High	High	High	High
A0A3Q7EHR9	Uncharacterized protein OS=Solanum lycopersicum OX=4081 GN=101258695 PE=4 SV=1	17	4	4	37.2	5.17	102	0.333272	0.375594	0.941249	11847040	1.90124e+07	3	3	-0.783649	-1.62508	-1.69677	-0.920708	-0.831354	-1.35362	17311223	11847040	9107032	1.5239e+07	1.81553e+07	9.15358e+06	High	High	High	High	High	High
A0A3Q7EHT5	Protein translocase subunit SecA OS=Solanum lycopersicum OX=4081 PE=3 SV=1	33	32	32	114.6	7.02	1489	-0.0328213	0.937851	0.945734	6.81385e+07	5.96147e+07	3	3	0.913986	0.898865	0.811786	0.314882	0.597891	1.6134	5.61522e+07	6.81385e+07	51823620	35884430	4.88934e+07	7.15734e+07	High	High	High	High	High	High
A0A3Q7EHW0	MHD domain-containing protein OS=Solanum lycopersicum OX=4081 GN=101265277 PE=3 SV=1	4	1	1	68.3	6.04	17																				Not Found	Not Found	Not Found	Not Found	High	Not Found
A0A3Q7EHW7	Uncharacterized protein OS=Solanum lycopersicum OX=4081 GN=101260572 PE=4 SV=1	1	1	1	78.1	7.59	0																				Not Found	Not Found	High	Not Found	Not Found	Not Found
A0A3Q7EHW8	Uncharacterized protein OS=Solanum lycopersicum OX=4081 PE=4 SV=1	4	2	2	69.9	7.23	147	0.59304	0.293953	0.941249	5.41463e+06	6.56986e+06	3	3	-2.76303	-2.22441	-3.08447	-1.25603	-2.58384	-2.45292	4.39012e+06	7819738	3480476	12078581	5388321	4272352	High	High	High	High	Peak Found	High
A0A3Q7EHY1	ATP-dependent (S)-NAD(P)H-hydrate dehydratase OS=Solanum lycopersicum OX=4081 GN=101252921 PE=3 SV=1	22	6	6	34.2	6.54	285	-0.778256	0.327731	0.941249	40652431	1.48112e+07	3	3	-0.522356	0.153736	0.605567	-1.28096	0.534109	-1.35097	20748411	40652431	44921024	1.18716e+07	4.67789e+07	9170433	High	High	High	High	High	High
A0A3Q7EHY3	Uncharacterized protein OS=Solanum lycopersicum OX=4081 GN=101267346 PE=4 SV=1	44	37	37	105.8	6.37	4313	-0.196387	0.688644	0.941249	2.22744e+08	1.96154e+08	3	3	3.29079	2.11993	2.58447	1.86367	2.74696	2.7954	291645460	1.58844e+08	1.77076e+08	1.04987e+08	2.16863e+08	1.62394e+08	High	High	High	High	High	High
A0A3Q7EHY8	DUF3700 domain-containing protein OS=Solanum lycopersicum OX=4081 GN=101253225 PE=4 SV=1	56	10	10	25.2	5.39	848	-0.224973	0.445479	0.941249	2.35744e+08	1.88582e+08	3	3	3.02991	2.39235	2.66631	2.09977	2.57528	2.7386	243402464	1.91857e+08	1.87411e+08	1.23654e+08	192532176	1.56125e+08	High	High	High	High	High	High
A0A3Q7EHZ1	Protein kinase domain-containing protein OS=Solanum lycopersicum OX=4081 PE=4 SV=1	27	14	14	74.9	5.07	1371	-0.134513	0.485983	0.941249	3.14106e+08	2.52887e+08	3	3	3.25466	2.88866	3.08034	2.68112	2.9771	3.1619	2.84433e+08	2.70634e+08	2.49707e+08	185018156	2.54369e+08	2.09362e+08	High	High	High	High	High	High
A0A3Q7EI09	Peptidase A1 domain-containing protein OS=Solanum lycopersicum OX=4081 PE=3 SV=1	7	4	4	47.7	8.69	58	-0.256807	0.804806	0.942589	4.92857e+06	3.49962e+06	3	3	-4.72435	-1.4856	-2.9136	-3.81829	-3.06243	-3.01325	1.12735e+06	1.30496e+07	3.9181e+06	2.04501e+06	3.8671e+06	2.8973e+06	Peak Found	High	High	Peak Found	High	High
A0A3Q7EI38	Uncharacterized protein OS=Solanum lycopersicum OX=4081 GN=101259481 PE=4 SV=1	7	3	3	54.4	5.92	115	1.27371			1.14763e+07	1.88332e+07	3	1	-3.76559	-1.67095	-1.18771	-0.934372			2.19116e+06	1.14763e+07	12960475	15095349			High	High	High	High	High	High
A0A3Q7EI50	2-methoxy-6-polyprenyl-1,4-benzoquinol methylase, mitochondrial OS=Solanum lycopersicum OX=4081 GN=101262657 PE=3 SV=1	5	1	1	32.7	6.8	73	-0.143842	0.742514	0.941249	1.83072e+07	1.70231e+07	2	2	-0.805923	-1.19683		-1.47308	-0.817358		17045992	15941427		10391460	18332338		High	Peak Found	Not Found	High	High	High
A0A3Q7EI53	Protein transport protein SEC23 OS=Solanum lycopersicum OX=4081 GN=101250628 PE=3 SV=1	5	4	4	95.2	6.67	185	0.216061	0.547431	0.941249	1.25752e+07	1.4805e+07	3	3	-1.54737	-1.75814	-1.06248	-0.734888	-1.41169	-1.57323	1.01959e+07	10803225	1.41357e+07	1.73338e+07	12142419	7.8611e+06	High	High	High	High	High	High
A0A3Q7EI58	Protein kinase domain-containing protein OS=Solanum lycopersicum OX=4081 PE=4 SV=1	19	10	9	55.2	6.19	415	0.195298	0.575088	0.941249	1.7574e+07	1.55327e+07	3	3	-1.06452	-0.892273	-1.7337	-0.823561	-1.41783	-0.863207	1.42488e+07	19688224	8876895	16300496	1.20909e+07	12859382	High	High	High	High	High	High
A0A3Q7EI59	Glutamine synthetase OS=Solanum lycopersicum OX=4081 GN=543998 PE=3 SV=1	59	27	25	47.5	6.73	5160	0.07403	0.645537	0.941249	8154916011	8128600240	3	3	8.00198	7.80192	7.72986	7.7887	7.79881	8.16834	7639490677	8154916011	6267225443	6378944347	7193555538	6729586982	High	High	High	High	High	High
A0A3Q7EI60	Uncharacterized protein OS=Solanum lycopersicum OX=4081 GN=101263844 PE=4 SV=1	11	5	5	67.8	7.99	49	-0.315037	0.458102	0.941249	13967640	9.31609e+06	3	3	-2.41033	-1.38752	-1.22125	-1.94985	-1.84363	-2.17073	5.60595e+06	13967640	1.26626e+07	7.46712e+06	9.00077e+06	5.19535e+06	High	High	High	High	High	High
A0A3Q7EI69	Uncharacterized protein OS=Solanum lycopersicum OX=4081 GN=101253126 PE=3 SV=1	15	5	5	42.7	8.31	152	0.0516439	0.743342	0.941249	3.44386e+07	3.05952e+07	3	3	-0.0939331	-0.0819397	-0.277261	0.0161266	-0.364471	0.0501423	2.79224e+07	34525582	2.43608e+07	29172358	2.50929e+07	24219530	High	High	High	High	High	High
A0A3Q7EI94	Protein transport protein SEC23 OS=Solanum lycopersicum OX=4081 GN=101255531 PE=3 SV=1	14	8	7	84.5	6.16	349	0.400178	0.196925	0.941249	1.47743e+07	1.57475e+07	3	3	-1.31487	-1.13287	-1.56032	-1.19252	-0.482706	-1.1323	11978829	1.6664e+07	10010451	1.26221e+07	2.31184e+07	1.06712e+07	High	High	High	High	High	High
A0A3Q7EI96	Uncharacterized protein OS=Solanum lycopersicum OX=4081 GN=101262659 PE=3 SV=1	5	1	1	48	8.59	34																				Peak Found	High	High	Peak Found	High	Peak Found
A0A3Q7EIA8	HPt domain-containing protein OS=Solanum lycopersicum OX=4081 GN=101244413 PE=4 SV=1	32	5	5	17.2	4.7	217	0.3148	0.645428	0.941249	1.04226e+07	9.8181e+06	3	3	-1.81824	-3.59266	-1.81377	-1.75502	-2.00426	-2.52099	8450547	3.02906e+06	8.39766e+06	8.54678e+06	8.05239e+06	4.07546e+06	High	High	High	High	High	Peak Found
A0A3Q7EIB3	Uncharacterized protein OS=Solanum lycopersicum OX=4081 PE=4 SV=1	4	1	1	31.6	8.09	0																				Not Found	Not Found	High	High	Not Found	Not Found
A0A3Q7EIE2	TPR_REGION domain-containing protein OS=Solanum lycopersicum OX=4081 GN=101268140 PE=4 SV=1	4	3	3	106.7	6.07	24	0.16326	0.420248	0.941249	5.30592e+06	5.07111e+06	3	3	-2.53829	-3.08568	-2.80717	-2.82727	-2.56326	-2.55083	5.13014e+06	4.30453e+06	4.21808e+06	4.06465e+06	5.46576e+06	3.99204e+06	High	High	Peak Found	High	High	Peak Found
A0A3Q7EIF5	PsbP domain-containing protein OS=Solanum lycopersicum OX=4081 GN=101243638 PE=4 SV=1	41	9	9	26	6.4	1308	-0.0862233	0.674032	0.941249	5.95441e+08	5.24277e+08	3	3	4.01793	3.85244	4.13391	3.91369	3.61818	4.21374	4.82777e+08	5.27848e+08	518307520	4.34766e+08	396687264	4.34043e+08	High	High	High	High	High	High
A0A3Q7EIG8	Uncharacterized protein OS=Solanum lycopersicum OX=4081 GN=101262956 PE=4 SV=1	13	3	3	34.7	5.87	82	0.132065			2.35175e+07	2.236e+07	1	2	-0.644226			-0.80628		-0.218042	19067706			16496920		20111010	High	Not Found	Not Found	High	High	High
A0A3Q7EIK2	Uncharacterized protein OS=Solanum lycopersicum OX=4081 PE=3 SV=1	17	2	1	21.8	7.53	33																				Not Found	Not Found	Not Found	Not Found	High	Not Found
A0A3Q7EIL0	Uncharacterized protein OS=Solanum lycopersicum OX=4081 PE=4 SV=1	4	1	1	32.4	7.05	58	0.38291			8652283	1.21608e+07	1	1		-2.07845			-1.69554			8652283			9973775		Not Found	High	High	Not Found	Peak Found	Not Found
A0A3Q7EIP7	FeThRed_A domain-containing protein OS=Solanum lycopersicum OX=4081 GN=101251324 PE=4 SV=1	28	6	6	18.7	9.23	711	0.326823	0.253762	0.941249	4.86732e+08	6.29481e+08	3	3	4.29536	3.69429	3.71221	4.23201	3.97274	4.47758	5.85143e+08	4.73041e+08	386939824	542100984	507201912	5.21141e+08	High	High	High	High	High	High
A0A3Q7EIQ4	Uncharacterized protein OS=Solanum lycopersicum OX=4081 GN=101256918 PE=4 SV=1	30	3	3	14.1	5.29	132	-1.67781	0.0448982	0.941249	4.89794e+07	1.05352e+07	3	3	0.414217	-0.731627	0.401998	-1.02458	-2.50097	-1.4233	39711958	2.20072e+07	39009368	1.41804e+07	5.7069e+06	8.72198e+06	High	High	High	High	High	High
A0A3Q7EIR1	Clustered mitochondria protein homolog OS=Solanum lycopersicum OX=4081 PE=3 SV=1	14	17	17	158.2	6.29	1054	-1.30443	0.111288	0.941249	51795512	1.76991e+07	3	3	1.48779	0.503222	-0.699397	-1.02397	-0.684481	-0.913218	8.35794e+07	51795512	1.81809e+07	1.41863e+07	2.0101e+07	1.24212e+07	High	High	High	High	High	High
A0A3Q7EIV5	Uncharacterized protein OS=Solanum lycopersicum OX=4081 GN=108348021 PE=3 SV=1	22	14	2	84.8	6.42	613	-6.8	0	0	1.01058e+07		3		-1.86277	-1.34096	-1.94167				8193686	14425754	7.68517e+06				Peak Found	High	High	Not Found	High	Not Found
A0A3Q7EIW1	RRM domain-containing protein OS=Solanum lycopersicum OX=4081 PE=4 SV=1	11	5	5	76.7	9.45	106	-0.185547	0.285372	0.941249	10680820	8.47176e+06	3	3	-1.92519	-1.77458	-1.50374	-2.08692	-1.87582	-1.79741	7.84675e+06	10680820	10410839	6.79036e+06	8802170	6729743	High	High	High	High	High	High
A0A3Q7EIW3	Uncharacterized protein OS=Solanum lycopersicum OX=4081 PE=4 SV=1	5	1	1	23.5	8.15	15	-0.150987	0.780845	0.941249	7.38462e+06	6.49618e+06	3	3	-2.06255	-2.47508	-2.33025	-3.20262	-2.60011	-1.51811	7134101	6.57254e+06	5.87059e+06	3133522	5.32789e+06	8.16724e+06	Peak Found	High	Peak Found	Peak Found	Peak Found	High
A0A3Q7EIW9	Uncharacterized protein OS=Solanum lycopersicum OX=4081 GN=101264758 PE=4 SV=1	13	4	4	47.6	6.15	262	0.110782	0.673734	0.941249	67864317	7.34291e+07	3	3	1.35724	0.893047	0.557031	1.15495	0.898575	1.08614	7.63482e+07	67864317	4.34349e+07	6.42378e+07	6.02234e+07	4.96628e+07	High	High	High	High	High	High
A0A3Q7EIX5	Uncharacterized protein OS=Solanum lycopersicum OX=4081 PE=4 SV=1	67	5	5	9.5	7.17	311	0.476022	0.351186	0.941249	2.85542e+07	3.28126e+07	3	3	-0.132452	-0.355902	-0.594649	-0.366961	-0.263525	0.975548	2.71868e+07	2.85542e+07	1.95501e+07	2.23692e+07	26911524	4.59982e+07	High	High	High	High	High	High
A0A3Q7EIX8	Uncharacterized protein OS=Solanum lycopersicum OX=4081 GN=101258487 PE=4 SV=1	2	1	1	73.9	6.77	0					1.01507e+06		1						-4.79886						840368	Not Found	Not Found	Not Found	Not Found	Not Found	High
A0A3Q7EIY6	Uncharacterized protein OS=Solanum lycopersicum OX=4081 GN=101244808 PE=3 SV=1	63	18	18	26.5	9.63	2457	-0.14265	0.443689	0.941249	7.23704e+08	6.48128e+08	3	3	4.6438	4.10057	4.28449	4.17056	4.30284	4.12751	7.44995e+08	6.26904e+08	5.75327e+08	519493170	6.37605e+08	4.0886e+08	High	High	High	High	High	High
A0A3Q7EIZ7	Carboxypeptidase OS=Solanum lycopersicum OX=4081 PE=3 SV=1	13	17	17	166.7	7.23	803	-0.19057	0.313985	0.941249	1.23418e+08	9.83723e+07	3	3	1.77622	1.75587	1.69581	1.24239	1.61406	1.79974	102076504	1.23418e+08	9.56411e+07	6.82517e+07	9.88891e+07	8.14414e+07	High	High	High	High	High	High
A0A3Q7EJ06	Uncharacterized protein OS=Solanum lycopersicum OX=4081 GN=101247160 PE=4 SV=1	2	1	1	45.1	7.59	35	1.17152	0.144231	0.941249	22085182	4.21404e+07	3	3	0.017067	-0.726526	-2.07688	0.227554	-0.106287	0.606956	30155560	22085182	6.99767e+06	33776764	30010378	35627332	Peak Found	High	Peak Found	Peak Found	Peak Found	Peak Found
A0A3Q7EJ12	Uncharacterized protein OS=Solanum lycopersicum OX=4081 PE=4 SV=1	48	1	1	7.1	9.48	0																				High	Not Found	Not Found	Not Found	Not Found	Not Found
A0A3Q7EJ36	Uncharacterized protein OS=Solanum lycopersicum OX=4081 GN=101265475 PE=4 SV=1	16	6	6	47.5	8.59	96	0.57844	0.445893	0.941249	6.6104e+06	7.89005e+06	3	3	-2.47515	-2.27022	-3.72598	-1.32385	-2.31967	-3.09251	5.35964e+06	7.57536e+06	2.23113e+06	1.15239e+07	6471079	2.74242e+06	High	High	High	High	High	Peak Found
A0A3Q7EJ41	Conserved oligomeric Golgi complex subunit 8 OS=Solanum lycopersicum OX=4081 PE=3 SV=1	3	1	1	65.1	5.24	0	-0.0838167	0.629938	0.941249	7.40378e+06	7.22619e+06	2	3		-2.42853	-2.20125	-2.31634	-2.27795	-2.60183		6788069	6.4197e+06	5.792e+06	6.66096e+06	3.85338e+06	Not Found	Peak Found	Peak Found	Peak Found	Peak Found	High
A0A3Q7EJ42	Uncharacterized protein OS=Solanum lycopersicum OX=4081 PE=4 SV=1	10	20	7	293	7.05	539	-0.238928	0.361089	0.941249	19517111	1.29062e+07	3	3	-0.88991	-0.904865	-1.51597	-1.47958	-1.13383	-1.41412	1.6082e+07	19517111	1.03229e+07	1.03447e+07	1.47215e+07	8.77765e+06	High	High	High	High	High	High
A0A3Q7EJ55	Ribosomal protein OS=Solanum lycopersicum OX=4081 GN=101256124 PE=3 SV=1	53	19	19	37	9.32	2967	-0.00801333	0.949625	0.945734	1392567775	1295689775	3	3	5.27499	5.252	5.15324	5.18809	5.0398	5.4283	1153879869	1392567775	1050594549	1051688259	1062669331	1007286178	High	High	High	High	High	High
A0A3Q7EJ56	Uncharacterized protein OS=Solanum lycopersicum OX=4081 PE=3 SV=1	4	2	2	64.7	8.56	77	-0.0218663	0.927167	0.945734	60429192	5.9011e+07	3	3	0.695917	0.725639	0.882314	1.17621	0.583208	0.478853	48274948	60429192	54420040	65191416	48398304	32600222	Peak Found	High	High	High	High	Peak Found
A0A3Q7EJ67	Methyltransferase OS=Solanum lycopersicum OX=4081 GN=101252433 PE=3 SV=1	12	3	3	39	6.13	39	-0.078229	0.927738	0.945734	1.75428e+07	8.92872e+06	3	3	-2.95658	-1.05872	-0.585732	-2.21434	-0.959389	-1.66199	3.83894e+06	1.75428e+07	19671290	6216343	16613552	7.392e+06	Peak Found	High	High	High	Peak Found	High
A0A3Q7EJ69	Uncharacterized protein OS=Solanum lycopersicum OX=4081 PE=3 SV=1	30	17	9	84.9	7.56	705	-0.329096	0.643699	0.941249	1.1913e+08	7.48331e+07	3	3	1.78131	0.535879	1.68162	1.05603	1.88418	0.071312	102437030	5.29814e+07	9.47052e+07	59980908	1.19251e+08	2.45775e+07	High	High	High	High	High	High
A0A3Q7EJ92	UMP-CMP kinase OS=Solanum lycopersicum OX=4081 GN=101243930 PE=3 SV=1	64	14	13	22.9	5.99	1190	-0.217627	0.28368	0.941249	213466987	2.09786e+08	3	3	2.42176	2.69631	2.5231	2.54896	2.41307	2.02626	1.59681e+08	236851997	1.69701e+08	1.68822e+08	1.72057e+08	9.52879e+07	High	High	High	High	High	High
A0A3Q7EJ95	Uncharacterized protein OS=Solanum lycopersicum OX=4081 PE=4 SV=1	12	1	1	17.6	5.38	13	0.250768	0.780001	0.941249	29028336	2.73124e+07	3	3	-0.603424	-0.332144	-0.307755	-0.39809	-1.47665	1.38372	19614660	29028336	23851308	21891718	11607824	61039636	Peak Found	Peak Found	High	Peak Found	Peak Found	Peak Found
A0A3Q7EJ96	Uncharacterized protein OS=Solanum lycopersicum OX=4081 PE=3 SV=1	54	24	24	62.9	7.01	1262	0.173744	0.758825	0.941249	57191252	7.90302e+07	3	3	0.529259	0.646189	2.14578	1.13475	1.25767	1.45004	43008304	57191252	130647398	6.3345e+07	7.7244e+07	6.39109e+07	High	High	High	High	High	High
A0A3Q7EJA4	Uncharacterized protein OS=Solanum lycopersicum OX=4081 GN=101245584 PE=4 SV=1	38	8	8	23.1	7.9	461	-0.403416	0.0193642	0.941249	8.60139e+07	5.93735e+07	3	3	1.22661	1.2572	1.19249	0.72217	1.03184	0.712042	6.97391e+07	87349690	67473210	4.75896e+07	66051210	3.83193e+07	High	High	High	High	High	High
A0A3Q7EJA6	Uncharacterized protein OS=Solanum lycopersicum OX=4081 GN=101262749 PE=3 SV=1	66	29	29	58.4	5.54	2913	-0.00847333	0.944682	0.945734	2.02251e+08	176397658	3	3	2.43722	2.48905	2.44524	2.29311	2.66991	2.38307	1.61401e+08	2.05157e+08	160784832	1.41388e+08	205584892	1.22025e+08	High	High	High	High	High	High
A0A3Q7EJA7	PMEI domain-containing protein OS=Solanum lycopersicum OX=4081 PE=4 SV=1	9	2	2	22	8.84	24	-0.318805			6.26588e+06	3.87298e+06	2	1	-2.45043	-2.64596				-2.867	5.45228e+06	5838407				3206399	High	Peak Found	Not Found	High	High	High
A0A3Q7EJE0	Uncharacterized protein OS=Solanum lycopersicum OX=4081 PE=4 SV=1	7	1	1	14	4.92	0	-2.01903			1.03545e+06	195946	2	1		-5.03699	-5.26879			-7.17192		1113071	765760			162222	Not Found	High	Peak Found	Not Found	Not Found	Peak Found
A0A3Q7EJE2	Uncharacterized protein OS=Solanum lycopersicum OX=4081 GN=101266454 PE=4 SV=1	6	1	1	19.1	9.36	0	-0.420903	0.202568	0.941249	7.55995e+06	4.47055e+06	3	3	-2.28151	-2.4745	-2.07663	-2.28338	-3.15198	-2.65999	6.12952e+06	6575210	6998863	5.92585e+06	3634345	3.70112e+06	Peak Found	High	Peak Found	Peak Found	High	Peak Found
A0A3Q7EJE4	Cellulose synthase OS=Solanum lycopersicum OX=4081 GN=101246863 PE=3 SV=1	9	5	5	120.7	7.39	117	0.36278	0.567961	0.941249	7.34724e+06	1.1471e+07	3	3	-2.65812	-1.15608	-2.33757	-2.41438	-1.34853	-1.30052	4721244	16398064	5.84088e+06	5411505	1.26859e+07	9.49676e+06	High	High	High	High	High	High
A0A3Q7EJH8	Acyl carrier protein OS=Solanum lycopersicum OX=4081 GN=101245883 PE=3 SV=1	25	2	2	13.7	5.53	287	-0.11392	0.323016	0.941249	1.43475e+08	1.29888e+08	3	3	2.07931	1.83761	1.94988	1.85155	1.96318	1.71031	125940340	130611760	114058860	104109192	125963392	76546587	High	High	High	High	High	High
A0A3Q7EJI3	Uncharacterized protein OS=Solanum lycopersicum OX=4081 GN=101246470 PE=4 SV=1	13	6	6	51.2	9.13	548	0.171557	0.408216	0.941249	5.83331e+07	5.73939e+07	3	3	0.666355	0.707979	0.328368	0.607838	0.587154	1.02238	4.72958e+07	5.9694e+07	3.70684e+07	4.39637e+07	4.85309e+07	4.75158e+07	High	High	High	High	High	High
A0A3Q7EJK5	Cytochrome b5 heme-binding domain-containing protein OS=Solanum lycopersicum OX=4081 GN=101252118 PE=3 SV=1	21	5	5	25.3	7.49	100	-0.103998	0.725586	0.941249	28795233	2.69099e+07	3	3	-0.202658	-0.343775	-0.843686	-0.419514	-0.326809	-0.95579	2.58955e+07	28795233	1.64506e+07	2.1569e+07	2.57566e+07	1.20601e+07	High	High	High	High	High	High
A0A3Q7EJL3	HABP4_PAI-RBP1 domain-containing protein OS=Solanum lycopersicum OX=4081 GN=101255921 PE=4 SV=1	69	26	25	38.8	7.97	2955	-0.109843	0.612246	0.941249	4.02591e+08	4.32396e+08	3	3	3.97039	3.38948	3.4384	3.58663	3.5372	3.34491	4.67129e+08	3.82949e+08	3.2005e+08	3.46578e+08	3.75033e+08	2.37679e+08	High	High	High	High	High	High
A0A3Q7EJL5	CHCH domain-containing protein OS=Solanum lycopersicum OX=4081 GN=101250734 PE=4 SV=1	36	2	2	8.4	8.72	72	0.538578	0.485649	0.941249	1.23942e+07	1.38472e+07	3	2	-1.34435	-3.01755	-1.58318	-1.33806	-1.54817		1.17365e+07	4.51266e+06	9.85308e+06	1.14109e+07	11046387		High	High	High	High	High	Not Found
A0A3Q7EJL6	Ubiquitin-like domain-containing protein OS=Solanum lycopersicum OX=4081 PE=4 SV=1	33	4	4	8.5	8.12	173	-0.314865	0.619373	0.941249	1.15341e+07	7.9689e+06	3	3	-0.582136	-1.66371	-2.07448	-1.06288	-2.37597	-1.82607	1.99062e+07	1.15341e+07	7.00928e+06	13808913	6.22342e+06	6.59737e+06	High	High	High	High	High	High
A0A3Q7EJP2	Uncharacterized protein OS=Solanum lycopersicum OX=4081 PE=4 SV=1	22	10	10	52.4	9.39	724	0.178533	0.611024	0.941249	82585788	8.94278e+07	3	3	1.12433	1.17629	1.27602	0.932968	1.18295	1.99632	64966264	82585788	7.14951e+07	55076792	73344868	9.33306e+07	High	High	High	High	High	High
A0A3Q7EJQ5	Uncharacterized protein OS=Solanum lycopersicum OX=4081 GN=101250457 PE=4 SV=1	2	1	1	91.3	6.46	0																				Not Found	High	Not Found	Not Found	Not Found	Not Found
A0A3Q7EJS4	Uncharacterized protein OS=Solanum lycopersicum OX=4081 GN=101256217 PE=3 SV=1	25	23	23	118.9	6.06	737	0.326578	0.26792	0.941249	5.01483e+07	6.24219e+07	3	3	0.38419	0.796835	0.433362	0.794401	0.526979	1.27274	3.8894e+07	6.34861e+07	3.98667e+07	5.00329e+07	4.65483e+07	5.65202e+07	High	High	High	High	High	High
A0A3Q7EJS5	N-acetyltransferase domain-containing protein OS=Solanum lycopersicum OX=4081 GN=101259670 PE=4 SV=1	26	4	4	21.5	7.84	183	0.108279	0.364696	0.941249	2.89644e+07	3.11624e+07	3	3	-0.338551	-0.458883	-0.358562	-0.0830231	-0.337971	-0.410166	23567630	2.6587e+07	2.3026e+07	2.72348e+07	25558071	17603491	High	High	High	High	High	High
A0A3Q7EJS6	MI domain-containing protein OS=Solanum lycopersicum OX=4081 PE=4 SV=1	26	38	37	195.5	7.25	1628	0.138504	0.599536	0.941249	3.5165e+07	3.52193e+07	3	3	-0.0638161	0.146498	-0.139817	-0.0504971	-0.161409	0.570282	2.85114e+07	40448994	2.67958e+07	2.78558e+07	2.88854e+07	3.47331e+07	High	High	High	High	High	High
A0A3Q7EJT4	Uncharacterized protein OS=Solanum lycopersicum OX=4081 PE=4 SV=1	4	1	1	43.2	7.77	26																				Not Found	Not Found	Not Found	High	Not Found	High
A0A3Q7EJU7	WD_REPEATS_REGION domain-containing protein OS=Solanum lycopersicum OX=4081 GN=101261454 PE=4 SV=1	34	27	27	121.5	5.33	2071	-0.210773	0.376821	0.941249	177074672	1.53004e+08	3	3	2.16235	2.27668	2.35998	2.08785	2.39223	1.68661	133402182	177074672	1.51559e+08	122637377	1.6959e+08	7.52996e+07	High	High	High	High	High	High
A0A3Q7EJV8	Actin-related protein 2/3 complex subunit 5 OS=Solanum lycopersicum OX=4081 GN=101261066 PE=3 SV=1	24	3	3	15	7.27	45	-0.876823	0.129674	0.941249	6.00375e+06	3.104e+06	2	3		-2.47453	-2.76005	-3.53545	-2.92583	-4.02106		6.57506e+06	4.35812e+06	2.48795e+06	4251130	1.44082e+06	High	Peak Found	Peak Found	High	High	High
A0A3Q7EJW1	Uncharacterized protein OS=Solanum lycopersicum OX=4081 PE=4 SV=1	4	1	1	47.7	4.75	52					1.97239e+07		1					-0.997835						16176672		Not Found	Not Found	Not Found	Not Found	High	Not Found
A0A3Q7EJW3	Uncharacterized protein OS=Solanum lycopersicum OX=4081 GN=101263349 PE=4 SV=1	5	3	3	79.6	6.58	64	0.67874	0.384344	0.941249	4.67028e+06	7.27664e+06	3	2	-3.88473	-2.27434	-2.99126	-1.98147	-2.76127		2.01748e+06	7.55376e+06	3.71276e+06	7.30527e+06	4764775		Peak Found	High	High	High	High	High
A0A3Q7EJX5	Glycerol-3-phosphate dehydrogenase [NAD(+)] OS=Solanum lycopersicum OX=4081 GN=101264154 PE=3 SV=1	5	2	2	51.6	6.7	41	-0.257185			3.62496e+06	2.96331e+06	2	1		-3.78436	-2.90601	-3.60237				2.65217e+06	3.93876e+06	2.37518e+06			Not Found	High	Peak Found	High	Not Found	Not Found
A0A3Q7EJY5	Nsp1_C domain-containing protein OS=Solanum lycopersicum OX=4081 GN=101264859 PE=4 SV=1	12	10	10	75.2	4.77	255	-0.172793	0.536662	0.941249	2.65255e+07	2.38933e+07	3	3	-0.259481	-0.677397	-0.485459	-0.224188	-0.721172	-0.995356	2.48953e+07	22850240	2.10872e+07	2.46962e+07	19596246	1.17338e+07	High	High	High	High	High	High
A0A3Q7EK01	Uncharacterized protein OS=Solanum lycopersicum OX=4081 GN=101267060 PE=3 SV=1	58	31	31	59.2	6.35	2222	0.0716233	0.613093	0.941249	1.50952e+08	1.61765e+08	3	3	1.81185	2.18324	2.02318	2.16818	2.13487	1.93009	1.04629e+08	1.65969e+08	1.20004e+08	1.2966e+08	1.41882e+08	8.91427e+07	High	High	High	High	High	High
A0A3Q7EK12	AAI domain-containing protein OS=Solanum lycopersicum OX=4081 GN=101245586 PE=4 SV=1	31	3	3	12.8	8.48	488	0.242994	0.515944	0.941249	5.20839e+07	5.20836e+07	3	3	-0.169876	0.80093	0.487996	0.53318	0.342754	0.972099	26490595	63666510	41405419	4.17465e+07	40968157	45888326	High	High	High	High	High	High
A0A3Q7EK17	Eukaryotic translation initiation factor 3 subunit B OS=Solanum lycopersicum OX=4081 GN=101267059 PE=3 SV=1	40	26	26	82.7	5.33	2617	-0.0804067	0.338097	0.941249	1.46614e+08	1.33689e+08	3	3	2.04449	2.00434	1.81304	1.89316	1.835	1.89249	1.22937e+08	1.46614e+08	1.03737e+08	1.07156e+08	1.15254e+08	86849704	High	High	High	High	High	High
A0A3Q7EK19	Golgi SNAP receptor complex member 1 OS=Solanum lycopersicum OX=4081 PE=3 SV=1	13	2	2	26.7	9.41	32																				Not Found	High	High	High	Not Found	High
A0A3Q7EK35	Uncharacterized protein OS=Solanum lycopersicum OX=4081 PE=4 SV=1	3	3	3	123.9	7.36	63	0.439035	0.467291	0.941249	6.84944e+06	8.45253e+06	2	2	-1.93327	-2.90618			-2.06194	-1.89944	7.80291e+06	4874846			7736803	6.27021e+06	High	High	High	High	High	Peak Found
A0A3Q7EK40	Uncharacterized protein OS=Solanum lycopersicum OX=4081 PE=1 SV=1	2	2	2	106.7	8.5	49					8.02941e+06		1				-2.16428						6.4358e+06			High	High	High	High	Not Found	Not Found
A0A3Q7EK65	Uncharacterized protein OS=Solanum lycopersicum OX=4081 PE=3 SV=1	40	17	17	72.5	5.94	495	0.491752	0.251372	0.941249	6.16756e+07	8.26179e+07	3	3	0.74674	0.227997	0.756679	1.1988	0.456161	1.55171	5.00058e+07	4.27998e+07	4.98814e+07	6.62206e+07	4.43186e+07	68577789	High	High	High	High	High	High
A0A3Q7EK95	Uncharacterized protein OS=Solanum lycopersicum OX=4081 PE=3 SV=1	15	2	2	22.2	5	23	0.0154967	0.931133	0.945734	1.36954e+07	1.31486e+07	3	3	-1.42426	-1.45261	-1.40505	-1.68138	-1.45044	-1.10361	1.11041e+07	1.33515e+07	1.11479e+07	8.99441e+06	1.18206e+07	1.08856e+07	Peak Found	High	High	High	High	High
A0A3Q7EKA1	Uncharacterized protein OS=Solanum lycopersicum OX=4081 PE=4 SV=1	9	10	8	129.2	6.11	389	0.512263	0.321233	0.941249	1.26773e+07	1.58502e+07	3	3	-1.53571	-0.890619	-2.3683	-1.34943	-1.07439	-0.834019	1.02786e+07	1.97108e+07	5.71776e+06	1.13213e+07	1.53407e+07	1.31222e+07	High	High	High	High	High	High
A0A3Q7EKB0	Uncharacterized protein OS=Solanum lycopersicum OX=4081 GN=101267935 PE=4 SV=1	5	10	10	266	5.74	158	0.14553	0.404711	0.941249	1.44653e+07	1.38393e+07	3	3	-1.34536	-1.27569	-1.61003	-1.41052	-1.35423	-1.02974	1.17283e+07	1.50934e+07	9671381	1.0852e+07	12635783	1.14574e+07	High	High	High	High	High	High
A0A3Q7EKB1	Uncharacterized protein OS=Solanum lycopersicum OX=4081 PE=4 SV=1	43	3	3	14	6.33	56	-0.355545	0.506742	0.941249	1.28402e+07	1.0257e+07	2	2		-1.30598	-1.73514	-2.26409	-1.48812			14779806	8868049	6005634	11515950		Not Found	High	High	Peak Found	High	Not Found
A0A3Q7EKD0	SEC7 domain-containing protein OS=Solanum lycopersicum OX=4081 GN=101254941 PE=4 SV=1	6	9	9	198.1	5.59	354	-0.0895167	0.870308	0.944972	11036286	1.23369e+07	3	3	-1.19685	-1.72735	-2.5172	-1.54467	-1.57667	-2.58861	1.29999e+07	11036286	5157072	9.88841e+06	1.08303e+07	3888854	High	High	High	High	High	High
A0A3Q7EKD3	SRP54 domain-containing protein OS=Solanum lycopersicum OX=4081 GN=101257600 PE=3 SV=1	21	8	8	39.8	8.25	453	0.176466	0.502322	0.941249	6.13826e+07	6.83816e+07	3	3	0.595354	0.847813	0.724988	0.935598	0.486866	1.27509	45024534	65769448	48797638	55177266	45271904	5.66125e+07	High	High	High	High	High	High
A0A3Q7EKG5	Fe2OG dioxygenase domain-containing protein OS=Solanum lycopersicum OX=4081 PE=3 SV=1	12	5	1	63.7	6.49	349	-0.27295	0.299714	0.941249	1.41013e+07	1.08943e+07	3	3	-1.38213	-1.61823	-1.07077	-1.72408	-1.30783	-1.85807	11433210	11903443	14054734	8732088	13048822	6452631	High	High	High	High	High	High
A0A3Q7EKH7	rRNA adenine N(6)-methyltransferase OS=Solanum lycopersicum OX=4081 PE=3 SV=1	2	1	1	40.3	8.35	0																				Not Found	Not Found	High	Not Found	Not Found	Not Found
A0A3Q7EKI7	3-phosphoshikimate 1-carboxyvinyltransferase OS=Solanum lycopersicum OX=4081 GN=543977 PE=3 SV=1	49	20	14	55.7	7.88	1631	-0.60579	0.23248	0.941249	1.20374e+08	8.42841e+07	3	3	1.21052	2.50949	1.69662	0.870901	1.15162	1.57674	6.89654e+07	2.08084e+08	9.56947e+07	52757521	7.17693e+07	6.9778e+07	High	High	High	High	High	High
A0A3Q7EKI8	Uncharacterized protein OS=Solanum lycopersicum OX=4081 PE=4 SV=1	24	4	3	25.8	9.79	121	0.824918	0.0363118	0.941249	1.03974e+07	1.46823e+07	3	3	-2.09793	-1.62933	-1.83662	-0.629667	-1.42369	-1.03577	6.96131e+06	11812205	8.26567e+06	1.86453e+07	1.20418e+07	11409669	High	Peak Found	Peak Found	High	High	High
A0A3Q7EKJ6	Protein-ribulosamine 3-kinase, chloroplastic OS=Solanum lycopersicum OX=4081 PE=3 SV=1	28	8	8	33.1	6.24	374	0.173109	0.671022	0.941249	2.73066e+07	3.25622e+07	3	3	0.358963	-0.556858	-0.443593	-0.144451	-0.40366	0.425949	3.82198e+07	2.48414e+07	2.17081e+07	2.60996e+07	2.44205e+07	31426400	High	High	High	High	High	High
A0A3Q7EKJ8	Uncharacterized protein OS=Solanum lycopersicum OX=4081 PE=4 SV=1	1	1	1	71.4	6.46	0	-0.484052	0.132649	0.941249	1.73219e+07	1.2341e+07	2	3		-1.16978	-1.00747	-1.54419	-1.28184	-1.892		16243120	14685130	9891681	13286044	6.30266e+06	Not Found	Peak Found	High	Peak Found	High	High
A0A3Q7EKN2	Uncharacterized protein OS=Solanum lycopersicum OX=4081 PE=4 SV=1	4	6	6	323.9	6.27	433	0.209212	0.811421	0.942709	5.50854e+06	5.92455e+06	3	3	-2.90426	-1.04477	-2.7531	-0.953144	-2.86761	-2.25374	3.9807e+06	1.77134e+07	4.37916e+06	1.49002e+07	4.4262e+06	4.90488e+06	High	High	High	High	High	High
A0A3Q7EKN7	Uncharacterized protein OS=Solanum lycopersicum OX=4081 GN=101243827 PE=3 SV=1	5	1	1	35.7	6.71	28	-0.07672	0.793804	0.941249	1.09746e+07	9.6849e+06	3	2	-1.74379	-2.26026	-1.64249	-2.10089	-1.81691		8898116	7.62783e+06	9456233	6724892	9168991		High	Peak Found	Peak Found	High	Peak Found	High
A0A3Q7EKP4	Phytocyanin domain-containing protein OS=Solanum lycopersicum OX=4081 GN=101244995 PE=4 SV=1	5	1	1	23	4.56	0				2.19504e+07		1		-0.74371						17797168						High	Not Found	Not Found	Not Found	Not Found	Not Found
A0A3Q7EKQ6	Malic enzyme OS=Solanum lycopersicum OX=4081 PE=3 SV=1	62	28	28	69.1	6.21	2206	-0.136091	0.857251	0.944972	1.68499e+08	1.12472e+08	3	3	2.19671	2.40624	1.2341	1.64385	2.9409	0.844028	1.36617e+08	1.93713e+08	6.94474e+07	9.01499e+07	248064744	41990308	High	High	High	High	High	High
A0A3Q7EKR8	Elongation factor G, mitochondrial OS=Solanum lycopersicum OX=4081 PE=3 SV=1	8	6	6	84.7	6.81	154	0.491273	0.333619	0.941249	1.51824e+08	1.82363e+08	3	3	1.17685	2.24804	2.03149	2.34109	1.76694	2.82217	6.73745e+07	1.73594e+08	1.20697e+08	146169466	1.09944e+08	1.65435e+08	High	High	High	High	High	High
A0A3Q7EKS0	RCK N-terminal domain-containing protein OS=Solanum lycopersicum OX=4081 GN=101246664 PE=4 SV=1	17	15	15	128.7	5.02	797	0.14159	0.620073	0.941249	3.38479e+07	3.80047e+07	3	3	0.221806	-0.110537	-0.364163	-0.225483	-0.0515995	0.448959	3.47536e+07	3.38479e+07	22936731	24674021	31169806	3.19316e+07	High	High	High	High	High	High
A0A3Q7EKS3	Uncharacterized protein OS=Solanum lycopersicum OX=4081 PE=4 SV=1	8	1	1	19	7.39	101	-0.247844	0.486377	0.941249	1.6027e+07	1.46954e+07	3	2	-0.739094	-1.3771	-1.21234	-1.61567	-1.09904		17854204	14068829	12741062	9413546	15080781		High	High	High	Peak Found	High	High
A0A3Q7EKS9	OTU domain-containing protein OS=Solanum lycopersicum OX=4081 PE=4 SV=1	7	2	2	34	8.85	44	0.66798	0.419572	0.941249	3.47367e+06	5.79116e+06	3	3	-3.40343	-3.93496	-2.74653	-3.79716	-2.76585	-1.51797	2816411	2.38928e+06	4.39914e+06	2.0752e+06	4749664	8.16804e+06	Peak Found	High	High	Peak Found	High	Peak Found
A0A3Q7EKT1	Uncharacterized protein OS=Solanum lycopersicum OX=4081 PE=3 SV=1	29	31	23	138.9	8.88	1725	0.236835	0.580398	0.941249	3.89124e+07	5.34333e+07	3	3	0.871683	0.055336	0.0673876	0.78656	-0.000873566	0.919224	5.45296e+07	3.79722e+07	30934384	4.97617e+07	3.22852e+07	4.42369e+07	High	High	High	High	High	High
A0A3Q7EKT2	Uncharacterized protein OS=Solanum lycopersicum OX=4081 PE=4 SV=1	2	1	1	138.5	5.95	0																				Not Found	High	Not Found	Not Found	Not Found	Not Found
A0A3Q7EKT5	Uncharacterized protein OS=Solanum lycopersicum OX=4081 PE=4 SV=1	24	2	2	15.5	5.06	89	-0.13589	0.864288	0.944972	2.14775e+07	1.05403e+07	3	3	-2.83902	-0.525949	-0.790011	-1.81188	-1.32817	-1.4226	4.16484e+06	25379361	1.70741e+07	8.21652e+06	12866161	8726196	Peak Found	Peak Found	High	High	High	High
A0A3Q7EKU1	Uncharacterized protein OS=Solanum lycopersicum OX=4081 GN=101249303 PE=4 SV=1	4	3	3	114.1	9.1	40	0.214007	0.316751	0.941249	1.49808e+07	1.9017e+07	3	3	-0.846531	-1.29928	-1.30973	-0.721249	-1.05049	-1.04178	16572907	14848556	11909342	17498454	15596914	11362245	High	High	High	High	High	Peak Found
A0A3Q7EKW0	ATPase OS=Solanum lycopersicum OX=4081 PE=3 SV=1	5	5	5	112.1	6.07	305	-0.285017	0.385188	0.941249	3.50273e+07	1.94325e+07	3	3	-0.60935	-0.0292244	-0.0843611	-0.889177	-0.109022	-0.579788	1.95343e+07	35810477	27845837	1.55757e+07	2.99536e+07	1.56508e+07	High	High	High	High	High	High
A0A3Q7EKW7	DUF1985 domain-containing protein OS=Solanum lycopersicum OX=4081 GN=101250448 PE=4 SV=1	3	2	2	66.2	7.17	83	-0.21397	0.457334	0.941249	9.20715e+06	8.17794e+06	3	3	-1.74995	-1.98878	-2.21304	-1.7807	-2.26797	-2.54501	8860152	9.20715e+06	6367443	8.39604e+06	6707196	4.00819e+06	Peak Found	High	High	High	High	Peak Found
A0A3Q7EKX1	WD_REPEATS_REGION domain-containing protein OS=Solanum lycopersicum OX=4081 PE=4 SV=1	8	4	4	56.1	9.09	73	-0.07138	0.840123	0.944972	9.73398e+06	9.03055e+06	3	3	-2.23708	-1.9085	-1.72124	-1.47344	-2.12489	-2.48263	6321225	9.73398e+06	8.9539e+06	1.03888e+07	7406474	4.18529e+06	High	High	High	High	High	Peak Found
A0A3Q7EKX3	Fe2OG dioxygenase domain-containing protein OS=Solanum lycopersicum OX=4081 PE=3 SV=1	3	2	1	113.9	8.65	39	-0.58383			6.13378e+06	4.38558e+06	1	1	-2.58311				-3.16694		4.9732e+06				3596864		High	Not Found	Not Found	Not Found	Peak Found	Not Found
A0A3Q7EKY0	Beta-amylase OS=Solanum lycopersicum OX=4081 GN=101248715 PE=3 SV=1	2	1	1	77.8	5.62	0	-0.0452067	0.710888	0.941249	298201867	2.4293e+08	3	3	2.86348	3.06924	3.00538	2.75482	2.96492	3.08274	2.16882e+08	306718796	237063242	194715433	252230864	198184208	Peak Found	High	High	High	High	High
A0A3Q7EL01	RmlD_sub_bind domain-containing protein OS=Solanum lycopersicum OX=4081 GN=101260376 PE=4 SV=1	24	6	6	35.5	6.43	157	-0.003664	0.991125	0.949408	2.13592e+07	2.17175e+07	3	3	-0.856382	-0.237793	-0.797984	-0.887045	-0.858919	-0.157187	1.64601e+07	3.09902e+07	1.698e+07	15598755	1.78118e+07	2.09775e+07	High	High	High	High	High	High
A0A3Q7EL06	Uncharacterized protein OS=Solanum lycopersicum OX=4081 PE=4 SV=1	13	7	5	57.6	5.44	272	-0.192803	0.35467	0.941249	1.41173e+07	1.19305e+07	3	3	-1.06245	-1.54181	-1.39537	-1.59299	-1.29695	-1.6881	14269263	1.2551e+07	1.12229e+07	9.56264e+06	13147598	7.2594e+06	High	High	High	High	High	Peak Found
A0A3Q7EL16	Uncharacterized protein OS=Solanum lycopersicum OX=4081 GN=101258003 PE=3 SV=1	50	13	13	39.9	8.48	578	-0.0373135	0.891065	0.944972	4.63308e+07	4.50369e+07	3	3	0.788717	0.342365	0.0300245	0.608208	0.193333	0.247625	5.14822e+07	4.63308e+07	30143524	4.3975e+07	3.69374e+07	27772445	High	High	High	High	High	High
A0A3Q7EL18	Pectinesterase OS=Solanum lycopersicum OX=4081 GN=101247960 PE=3 SV=1	16	8	7	56.7	8.53	449	-0.916478	0.201221	0.941249	3.26922e+07	1.34861e+07	3	3	0.249685	-0.785669	-0.183892	-2.09714	-0.30513	-1.06704	3.54318e+07	21198106	2.59895e+07	6.74243e+06	2.61465e+07	1.1165e+07	High	High	High	High	High	High
A0A3Q7EL36	DAGKc domain-containing protein OS=Solanum lycopersicum OX=4081 PE=4 SV=1	2	1	1	43.9	7.47	0																				Not Found	Not Found	High	Not Found	Not Found	Not Found
A0A3Q7EL46	AT-hook motif nuclear-localized protein OS=Solanum lycopersicum OX=4081 GN=101253830 PE=4 SV=1	9	2	2	34.8	10.39	64	0.544257	0.434355	0.941249	4.26421e+06	8.69141e+06	3	3	-3.10761	-2.13076	-3.63003	-1.77946	-2.18011	-3.27606	3.45738e+06	8344220	2.38456e+06	8.40324e+06	7128319	2.41478e+06	High	High	High	Peak Found	High	High
A0A3Q7EL62	Uncharacterized protein OS=Solanum lycopersicum OX=4081 GN=101252222 PE=4 SV=1	7	2	2	47.8	8.94	25	0.280616	0.397757	0.941249	1.12688e+07	1.47358e+07	3	3	-1.81865	-1.08837	-1.7205	-1.28832	-0.922462	-1.57489	8448164	17186010	8958453	11811172	17044264	7852028	High	High	High	High	High	Peak Found
A0A3Q7EL72	Uncharacterized protein OS=Solanum lycopersicum OX=4081 GN=101266162 PE=4 SV=1	16	2	2	27.5	8.5	46	-0.54187	0.153583	0.941249	7.3885e+07	3.98574e+07	2	3	0.832165	1.19083		0.147198	0.821169	0.440517	53056244	83422596		31946838	57077300	31745342	Peak Found	Peak Found	Not Found	High	Peak Found	High
A0A3Q7EL73	Uncharacterized protein OS=Solanum lycopersicum OX=4081 GN=101253424 PE=4 SV=1	17	4	4	24.7	9.17	332	0.00500667	0.979524	0.949292	1.04559e+08	9.81077e+07	3	3	1.63122	1.4211	1.4934	1.5627	1.20219	1.79585	9.2316e+07	9.78594e+07	83121560	8.52191e+07	74329728	8.12223e+07	High	High	High	High	High	High
A0A3Q7EL82	Uncharacterized protein OS=Solanum lycopersicum OX=4081 GN=101266760 PE=3 SV=1	71	7	7	11.6	6.14	635	0.0918367	0.707563	0.941249	2.15918e+08	1.98606e+08	3	3	2.55445	2.67892	2.27864	2.9766	2.33406	2.47686	1.75064e+08	234013472	1.4325e+08	2.27072e+08	1.62888e+08	1.30221e+08	High	High	High	High	High	High
A0A3Q7EL97	Uncharacterized protein OS=Solanum lycopersicum OX=4081 PE=4 SV=1	4	1	1	30.7	9.88	22	-0.327873	0.65106	0.941249	1.15087e+07	9.95425e+06	2	3	-1.05106		-2.31428	-1.85427	-2.68437	-1.49299	14382282		5.93592e+06	7978624	5.02565e+06	8.31065e+06	High	Not Found	Peak Found	High	Peak Found	High
A0A3Q7ELA3	Uncharacterized protein OS=Solanum lycopersicum OX=4081 PE=3 SV=1	3	2	1	86.7	5.43	36	-0.234149	0.482817	0.941249	2.68192e+07	1.68123e+07	3	3	-0.423986	-0.537169	-0.469575	-1.09813	-0.117699	-0.917347	22212480	2.51828e+07	21320609	13475541	2.9774e+07	12385741	High	High	High	High	High	High
A0A3Q7ELA6	Uncharacterized protein OS=Solanum lycopersicum OX=4081 PE=4 SV=1	47	11	11	37.2	6.34	1512	-0.0392733	0.757354	0.941249	1355831834	1325736280	3	3	5.12246	5.50194	5.19019	5.203	5.22113	5.27264	1038112184	1655985178	1077853380	1062616134	1204990890	9.04263e+08	High	High	High	High	High	High
A0A3Q7ELB9	Uncharacterized protein OS=Solanum lycopersicum OX=4081 PE=4 SV=1	14	5	5	64.2	5.97	77	-0.172727	0.732921	0.941249	6.32745e+06	6.35842e+06	3	3	-2.53826	-1.39464	-2.61801	-2.50091	-2.71318	-1.855	5.13022e+06	1.38988e+07	4.809e+06	5.09646e+06	4.92629e+06	6.46639e+06	Peak Found	Peak Found	High	Peak Found	High	High
A0A3Q7ELD7	S1-like domain-containing protein OS=Solanum lycopersicum OX=4081 GN=101248917 PE=3 SV=1	37	5	5	16.5	5.15	211	0.0541987	0.840174	0.944972	5.15184e+07	6.17465e+07	3	3	0.298782	1.08382	0.472249	0.778708	0.728207	0.510532	3.66583e+07	7.74584e+07	40955903	4.94916e+07	53515484	3.3324e+07	High	High	High	High	High	High
A0A3Q7ELD9	2-Hacid_dh_C domain-containing protein OS=Solanum lycopersicum OX=4081 GN=101253532 PE=4 SV=1	2	1	1	69.7	6.92	34	0.28812			4601982	5.53435e+06	1	1		-2.98928		-2.70116				4601982		4.43595e+06			Not Found	Peak Found	Not Found	High	High	Not Found
A0A3Q7ELF6	Uncharacterized protein OS=Solanum lycopersicum OX=4081 PE=4 SV=1	26	5	5	29.6	10.45	211	0.104237	0.863071	0.944972	26179826	2.69133e+07	3	3	-1.78087	-0.48115	-0.273099	-0.31764	-0.549458	-1.35531	8.67227e+06	26179826	24431182	23147168	22073124	9.14288e+06	High	High	High	High	High	High
A0A3Q7ELG2	Uncharacterized protein OS=Solanum lycopersicum OX=4081 GN=101247258 PE=4 SV=1	1	1	1	86	5.85	0	-0.03684	0.847783	0.944972	5.71862e+06	5.68098e+06	2	2	-2.55491		-2.82841	-2.62896	-2.82804		5.07136e+06		4.15642e+06	4.6636e+06	4549275		Peak Found	High	Peak Found	Peak Found	High	Not Found
A0A3Q7ELG4	Uncharacterized protein OS=Solanum lycopersicum OX=4081 GN=101268329 PE=3 SV=1	5	2	1	38.6	9.32	35	-0.140146	0.628046	0.941249	1.90495e+07	1.55391e+07	3	3	-1.5301	-0.655073	-0.96309	-1.09658	-1.34188	-1.13024	10318641	23206566	15143857	13490037	12744477	10686478	High	High	Peak Found	Peak Found	High	Peak Found
A0A3Q7ELI1	Ubiquitin-related modifier 1 homolog OS=Solanum lycopersicum OX=4081 GN=101266365 PE=3 SV=1	20	2	2	11.1	4.74	0	-0.899533	0.0177647	0.941249	16620900	7.28794e+06	3	3	-1.09784	-1.13661	-1.42618	-1.72912	-2.43419	-2.19592	1.39235e+07	16620900	1.09858e+07	8.70161e+06	5.97726e+06	5.10543e+06	High	High	High	High	Peak Found	High
A0A3Q7ELJ8	Importin N-terminal domain-containing protein OS=Solanum lycopersicum OX=4081 PE=4 SV=1	7	6	6	128	6.8	161	-0.575337	0.394428	0.941249	5.70858e+07	2.68712e+07	3	2	-0.626911	0.796371	0.62029		-0.373228	-0.250946	19297918	63465671	4.53818e+07		2.4941e+07	1.96575e+07	High	High	High	Peak Found	High	High
A0A3Q7ELK6	Abhydrolase_3 domain-containing protein OS=Solanum lycopersicum OX=4081 GN=101244417 PE=4 SV=1	39	10	10	37.7	6.89	422	-0.040175	0.550498	0.941249	5.09751e+07	5.01838e+07	3	3	0.471832	0.429983	0.591084	0.479572	0.51018	0.382622	4.133e+07	4.92318e+07	4.44723e+07	4.02238e+07	4.60094e+07	3.04966e+07	High	High	High	High	High	High
A0A3Q7ELK7	Uncharacterized protein OS=Solanum lycopersicum OX=4081 GN=104649409 PE=4 SV=1	12	1	1	9.3	6.51	0																				Not Found	Not Found	Not Found	Not Found	Not Found	High
A0A3Q7ELM3	Uncharacterized protein OS=Solanum lycopersicum OX=4081 PE=4 SV=1	13	21	10	211.8	7.02	634	-0.140239	0.468021	0.941249	4.46311e+07	3.47236e+07	3	3	-0.0366974	0.288445	0.486201	-0.0517349	0.244949	0.124018	2.90525e+07	4.46311e+07	41353944	2.78319e+07	3.82828e+07	2.5492e+07	High	High	High	High	High	High
A0A3Q7ELN1	Uncharacterized protein OS=Solanum lycopersicum OX=4081 GN=101260869 PE=4 SV=1	15	4	4	32.9	10.14	159	0.112641	0.668823	0.941249	2.65827e+07	2.65987e+07	3	3	-0.467472	-0.110107	-0.822543	-0.436296	-0.530279	-0.095623	2.15529e+07	33858015	1.66934e+07	2.13196e+07	2.23685e+07	21892020	High	High	High	High	Peak Found	High
A0A3Q7ELN5	Cytochrome b5 heme-binding domain-containing protein OS=Solanum lycopersicum OX=4081 PE=3 SV=1	28	4	4	14.6	5.01	112	-0.240137	0.288582	0.941249	7.58436e+07	6.383e+07	3	3	1.09691	1.05342	1.01545	0.506186	0.763462	1.17572	63743109	7.58436e+07	5.9681e+07	4.09726e+07	5.48394e+07	52844226	High	High	High	High	High	High
A0A3Q7ELP2	Uncharacterized protein OS=Solanum lycopersicum OX=4081 GN=101245996 PE=4 SV=1	10	6	6	96.1	9.11	150	0.42224	0.645157	0.941249	2.07916e+06	5.07398e+06	3	3	-4.2382	-2.11834	-4.15877	-2.71857	-4.05269	-2.47733	1.57908e+06	8416334	1.65288e+06	4.38273e+06	1.94664e+06	4.2007e+06	High	High	High	High	High	High
A0A3Q7ELS6	Uncharacterized protein OS=Solanum lycopersicum OX=4081 GN=101251925 PE=3 SV=1	37	20	6	68.2	7.97	973	0.93438	0.174078	0.941249	9.87902e+06	12175755	3	3	-3.41701	-1.69152	-1.9104	-1.27468	-1.7266	-1.21451	2.79002e+06	1.13138e+07	7.85358e+06	1.19234e+07	9.76133e+06	10080186	Peak Found	High	High	High	High	High
A0A3Q7ELT0	CMP/dCMP-type deaminase domain-containing protein OS=Solanum lycopersicum OX=4081 GN=101263546 PE=4 SV=1	30	9	9	48	7.39	149	-0.027216	0.909093	0.944972	1.5118e+07	1.41853e+07	3	3	-0.97872	-1.45361	-1.29658	-1.34325	-0.937368	-1.52994	15121882	1.33422e+07	1.20184e+07	1.137e+07	1.68691e+07	8.10055e+06	High	High	High	High	High	High
A0A3Q7ELT7	Cyclic nucleotide-binding domain-containing protein OS=Solanum lycopersicum OX=4081 GN=101252120 PE=4 SV=1	8	3	3	48.8	7.12	42	1.4015	0.0581914	0.941249	2.64028e+06	7.04056e+06	3	3	-4.10946	-3.79084	-2.66699	-1.51644	-2.48401	-2.36234	1.72647e+06	2.64028e+06	4648494	1.00838e+07	5774363	4.54922e+06	Peak Found	High	High	Peak Found	High	High
A0A3Q7ELT8	Peptidase A1 domain-containing protein OS=Solanum lycopersicum OX=4081 PE=3 SV=1	44	18	17	51.4	8.91	755	-0.04209	0.849271	0.944972	1061555445	9.18764e+08	3	3	4.75575	4.86043	4.9685	4.42278	5.01252	5.02311	805107648	1061555445	924320080	618740052	1042762237	7.60635e+08	High	High	High	High	High	High
A0A3Q7ELU4	Uncharacterized protein OS=Solanum lycopersicum OX=4081 PE=4 SV=1	22	4	4	17.6	8.44	404	0.309403	0.421087	0.941249	2.94027e+08	3.43534e+08	3	3	3.03477	3.00827	2.97386	3.25473	2.74989	3.94049	2.44224e+08	2.94027e+08	2.3194e+08	2.75352e+08	2.17303e+08	3.5915e+08	High	High	High	High	High	High
A0A3Q7ELU6	Uncharacterized protein OS=Solanum lycopersicum OX=4081 PE=4 SV=1	3	2	2	61.2	8.56	43	-0.629593	0.487789	0.941249	1.18064e+07	8.19281e+06	3	3	-1.63839	0.283667	-1.96148	-2.46147	-0.957422	-1.78609	9572487	4.44835e+07	7.58039e+06	5.23769e+06	16636218	6.78275e+06	High	High	High	High	High	Peak Found
A0A3Q7ELW1	Uncharacterized protein OS=Solanum lycopersicum OX=4081 PE=4 SV=1	25	15	15	74	8.68	495	0.185071	0.383333	0.941249	4.39051e+07	5.61672e+07	3	3	0.0662746	0.436064	0.241549	0.642078	0.529457	0.127567	3.12018e+07	4.94397e+07	3.49035e+07	4.50197e+07	4.66283e+07	2.55548e+07	High	High	High	High	High	High
A0A3Q7ELY2	Uncharacterized protein OS=Solanum lycopersicum OX=4081 PE=4 SV=1	1	2	2	244.5	8.97	49																				Not Found	Not Found	Not Found	High	High	Not Found
A0A3Q7EM04	CAAX prenyl protease OS=Solanum lycopersicum OX=4081 GN=101247858 PE=3 SV=1	3	2	2	48.6	8.62	65	-0.0838853	0.855659	0.944972	1.85876e+07	1.86971e+07	3	3	-1.67274	-0.773867	-0.9985	-0.944834	-0.846489	-1.90544	9.34726e+06	2.13722e+07	14776684	1.49863e+07	1.79659e+07	6.24419e+06	High	High	High	High	High	Peak Found
A0A3Q7EM11	Peptidase A1 domain-containing protein OS=Solanum lycopersicum OX=4081 PE=3 SV=1	53	17	17	40.1	9.28	1411	-0.122887	0.455798	0.941249	7.06485e+08	6.08885e+08	3	3	3.9434	4.33511	4.24975	4.08045	4.19319	3.88596	4.58471e+08	737573568	5.61638e+08	4.88039e+08	5.9094e+08	345828720	High	High	High	High	High	High
A0A3Q7EM29	Uncharacterized protein OS=Solanum lycopersicum OX=4081 PE=4 SV=1	4	3	3	89.1	6.1	106	0.3272	0.431961	0.941249	6.437e+06	6.10691e+06	3	2	-3.3166	-2.48551	-2.52838		-2.57639	-2.32287	2991125	6.52522e+06	5.11726e+06		5416226	4675377	High	High	High	High	High	High
A0A3Q7EM33	AB hydrolase-1 domain-containing protein OS=Solanum lycopersicum OX=4081 GN=101249860 PE=4 SV=1	4	2	2	57.2	7.5	46	-0.868299	0.28576	0.941249	1.58661e+07	5.77496e+06	3	3	-1.29391	-0.563091	-1.2269	-0.597818	-2.80035	-2.29063	12154174	24734312	12613152	19061442	4.63743e+06	4.78103e+06	High	Peak Found	High	High	Peak Found	Peak Found
A0A3Q7EM34	Rhodanese domain-containing protein OS=Solanum lycopersicum OX=4081 PE=4 SV=1	21	2	2	16.1	8.09	16	-0.67837	0.15451	0.941249	1.48236e+07	7.18434e+06	3	3	-1.09174	-1.30171	-1.59547	-1.29922	-2.45485	-2.26996	1.39824e+07	1.48236e+07	9.76949e+06	1.17223e+07	5.89229e+06	4.85005e+06	High	High	High	High	Peak Found	High
A0A3Q7EM36	Uncharacterized protein OS=Solanum lycopersicum OX=4081 PE=4 SV=1	7	3	3	54.1	8.63	299	-0.102427	0.862738	0.944972	1.65088e+07	1.77996e+07	3	3	-1.75697	-1.10945	-1.16961	-0.744162	-1.14593	-2.45322	8817196	1.69367e+07	1.31241e+07	1.72227e+07	1.45985e+07	4271472	High	High	High	High	High	High
A0A3Q7EM37	Uncharacterized protein OS=Solanum lycopersicum OX=4081 PE=4 SV=1	1	1	1	72	5.19	14																				Peak Found	Peak Found	Peak Found	High	Peak Found	Peak Found
A0A3Q7EM39	Uncharacterized protein OS=Solanum lycopersicum OX=4081 PE=4 SV=1	12	9	9	87.9	5.57	386	-0.110657	0.576126	0.941249	2.51274e+08	2.60559e+08	3	3	2.89682	2.78158	2.68622	2.94767	2.72576	2.35922	2.21952e+08	2.51274e+08	1.90016e+08	2.22563e+08	2.13699e+08	1.20024e+08	High	High	High	High	High	High
A0A3Q7EM40	Brix domain-containing protein OS=Solanum lycopersicum OX=4081 GN=101249211 PE=4 SV=1	2	1	1	39	6.67	23	-0.128047	0.758835	0.941249	4.39017e+06	4.30313e+06	3	2	-2.27345	-3.12599	-3.08049		-2.7786	-3.13078	6163875	4.18592e+06	3.49008e+06		4.70789e+06	2670621	Peak Found	High	Peak Found	Not Found	Peak Found	Peak Found
A0A3Q7EM48	Reticulon-like protein OS=Solanum lycopersicum OX=4081 GN=101262660 PE=4 SV=1	28	7	6	29.7	7.99	554	0.152183	0.621818	0.941249	1.11329e+08	9.37165e+07	3	3	1.21149	1.60715	1.80995	1.38065	2.12999	1.5745	6.90119e+07	1.11329e+08	1.03515e+08	7.51165e+07	1.41403e+08	6.96695e+07	High	High	High	High	High	High
A0A3Q7EM50	Uncharacterized protein OS=Solanum lycopersicum OX=4081 GN=101261162 PE=3 SV=1	18	5	5	16.8	9.1	139	-0.12815	0.337055	0.941249	209779076	1.80703e+08	3	3	2.6284	2.52119	2.48232	2.5149	2.19777	2.53479	1.84272e+08	209779076	164971028	1.64884e+08	1.48205e+08	1.35557e+08	High	High	High	High	High	High
A0A3Q7EM55	AA_TRNA_LIGASE_II domain-containing protein OS=Solanum lycopersicum OX=4081 GN=101250341 PE=3 SV=1	43	21	21	61.1	6.89	2295	-0.41247	0.0984056	0.941249	1.42018e+08	8.49232e+07	3	3	1.95004	2.06521	1.90665	1.22658	1.87027	1.58764	1.15147e+08	1.52932e+08	1.10692e+08	67507680	1.18107e+08	7.03071e+07	High	High	High	High	High	High
A0A3Q7EM58	Uncharacterized protein OS=Solanum lycopersicum OX=4081 PE=4 SV=1	37	4	4	12	5.27	606	0.176885	0.167465	0.941249	5.56538e+07	6.14819e+07	3	3	0.59852	0.755791	0.546361	0.899988	0.642385	0.888954	4.51235e+07	61705340	4.31148e+07	53831992	5.04249e+07	43318476	High	High	High	High	High	High
A0A3Q7EM59	Aldo_ket_red domain-containing protein OS=Solanum lycopersicum OX=4081 PE=4 SV=1	17	5	4	38.4	7.27	118	-0.321933	0.742762	0.941249	3.22805e+06	3.0434e+06	3	3	-3.69471	-1.49641	-3.5241	-2.22463	-4.24163	-3.21476	2301497	1.29522e+07	2566224	6.17217e+06	1.70769e+06	2.5196e+06	Peak Found	High	High	High	High	Peak Found
A0A3Q7EM66	TGc domain-containing protein OS=Solanum lycopersicum OX=4081 GN=100736452 PE=4 SV=1	12	7	7	82.5	5.68	146	-1.15693	0.0318013	0.941249	2.27812e+07	1.00496e+07	3	3	-0.680307	-1.25965	-0.704995	-1.84051	-1.64085	-2.63438	1.85967e+07	1.52622e+07	1.81105e+07	8055046	1.03591e+07	3767410	High	High	High	High	High	High
A0A3Q7EM80	Uncharacterized protein OS=Solanum lycopersicum OX=4081 GN=101264862 PE=4 SV=1	50	17	17	36.4	6.64	978	0.122044	0.569389	0.941249	3.51836e+07	3.70026e+07	3	3	-0.063055	0.238808	-0.0998945	0.221939	-0.169058	0.389111	28526494	4.31217e+07	27547638	3.36455e+07	2.87327e+07	30634102	High	High	High	High	High	High
A0A3Q7EM91	GLUE N-terminal domain-containing protein OS=Solanum lycopersicum OX=4081 GN=101251515 PE=4 SV=1	6	1	1	47.8	6.16	31																				Not Found	Not Found	Not Found	High	Not Found	High
A0A3Q7EM98	SHSP domain-containing protein OS=Solanum lycopersicum OX=4081 GN=101253228 PE=3 SV=1	12	4	4	49.3	8.7	39	-0.362898	0.557654	0.941249	8.88811e+06	5.58713e+06	3	2	-1.71679	-2.03966	-2.88875		-2.152	-3.00393	9.06617e+06	8.88811e+06	3986152		7.26858e+06	2.91607e+06	High	High	High	High	Peak Found	High
A0A3Q7EMB1	GTD-binding domain-containing protein OS=Solanum lycopersicum OX=4081 PE=4 SV=1	3	3	3	100.9	4.73	44																				Not Found	Not Found	High	High	Not Found	High
A0A3Q7EMC2	TPX2 domain-containing protein OS=Solanum lycopersicum OX=4081 PE=4 SV=1	5	2	2	47.3	9.13	101	-0.144663	0.70458	0.941249	1.14277e+07	9.98034e+06	3	3	-1.68542	-1.22095	-1.7501	-1.2785	-2.3106	-1.50136	9265461	15677052	8776548	11891856	6511876	8.26262e+06	Peak Found	High	High	High	Peak Found	High
A0A3Q7EMC4	Uncharacterized protein OS=Solanum lycopersicum OX=4081 PE=4 SV=1	51	9	9	42.6	8.22	770	0.0782233	0.874056	0.944972	4.9838e+08	5.7461e+08	3	3	3.78565	3.00193	3.74634	4.07598	3.86674	2.82587	410983296	2.92738e+08	3.962e+08	486530368	471270688	165860464	High	High	High	High	High	High
A0A3Q7EMC7	Prefoldin subunit 4 OS=Solanum lycopersicum OX=4081 PE=3 SV=1	26	4	4	14.9	4.63	161	-0.377925	0.256879	0.941249	6.58742e+07	6.1283e+07	3	3	1.62846	0.850109	0.74544	0.826385	0.637709	0.626139	9.21395e+07	6.58742e+07	4.94943e+07	51154524	5.02617e+07	3.61042e+07	High	High	High	High	High	High
A0A3Q7EMD8	Uncharacterized protein OS=Solanum lycopersicum OX=4081 GN=101262051 PE=4 SV=1	20	5	5	36.2	4.49	213	-1.47939	0.288231	0.941249	27652540	9.59069e+06	3	3	-1.29911	-0.402193	0.282741	-1.90794	-0.036829	-3.91195	12110368	27652540	35914424	7687213	31490563	1.55402e+06	High	High	High	High	High	High
A0A3Q7EMF7	Deoxyuridine 5'-triphosphate nucleotidohydrolase OS=Solanum lycopersicum OX=4081 GN=101256925 PE=3 SV=1	31	3	3	14.8	5	200	0.106287	0.508969	0.941249	3.09506e+08	2.97907e+08	3	3	2.96894	3.21367	3.05906	2.95562	3.20664	3.39827	233329014	3.39014e+08	246050112	223793695	298237893	2.46634e+08	High	High	High	High	High	High
A0A3Q7EMG3	Annexin OS=Solanum lycopersicum OX=4081 PE=3 SV=1	12	3	2	36.6	6.7	71	0.0279883	0.949903	0.945734	7.42997e+06	5.69663e+06	2	3		-2.28321	-2.33638	-2.65947	-1.65105	-2.5349		7507479	5.84567e+06	4.56601e+06	1.02861e+07	4.03637e+06	Not Found	Peak Found	High	High	High	Peak Found
A0A3Q7EMK5	Tim44 domain-containing protein OS=Solanum lycopersicum OX=4081 GN=101251332 PE=4 SV=1	22	9	9	56.2	8.76	239	-0.121039	0.707564	0.941249	1.84775e+07	1.18952e+07	3	3	-0.992193	-0.871529	-1.67859	-1.59727	-1.02897	-1.27919	1.49813e+07	1.99734e+07	9.22249e+06	9534364	1.58313e+07	9638206	High	High	High	High	High	High
A0A3Q7EMN1	CMP/dCMP-type deaminase domain-containing protein OS=Solanum lycopersicum OX=4081 PE=4 SV=1	50	6	6	16.3	5.1	314	-0.200793	0.119063	0.941249	1.02371e+08	7.89218e+07	3	3	1.47777	1.33196	1.55512	1.13277	1.39864	1.23106	8.30011e+07	91995840	86754974	6.32581e+07	8.51724e+07	5.49107e+07	High	High	High	High	High	High
A0A3Q7EMN3	Uncharacterized protein OS=Solanum lycopersicum OX=4081 GN=101245401 PE=4 SV=1	12	4	4	48.6	6.21	108	0.26347	0.375706	0.941249	1.54704e+07	1.55385e+07	3	3	-1.19781	-2.00213	-1.26333	-1.17639	-1.34193	-1.15454	12991330	9.12231e+06	12298620	1.27641e+07	12744000	10507959	High	High	High	High	High	High
A0A3Q7EMN6	Rubredoxin-like domain-containing protein OS=Solanum lycopersicum OX=4081 GN=101245698 PE=4 SV=1	49	5	5	22.9	5.6	498	0.321677	0.56511	0.941249	1.7145e+08	1.59511e+08	3	3	2.22176	2.51616	1.86003	2.07002	2.0178	3.47516	1.3901e+08	2.09048e+08	1.07172e+08	1.21131e+08	1.30824e+08	2.60135e+08	High	High	High	High	High	High
A0A3Q7EMP0	Cysteine synthase OS=Solanum lycopersicum OX=4081 PE=3 SV=1	12	10	9	119.2	6.54	856	-0.301001	0.414764	0.941249	3.66891e+07	2.51879e+07	3	3	-0.306864	0.00653458	-0.0174894	-1.0324	-0.0226326	-0.165789	2.4091e+07	36709168	29166931	1.41037e+07	3.1802e+07	2.08528e+07	High	High	High	High	High	High
A0A3Q7EMP5	Uncharacterized protein OS=Solanum lycopersicum OX=4081 PE=4 SV=1	3	1	1	25.8	9.11	26	-0.978219	0.190296	0.941249	20373600	7.93457e+06	3	2	-2.10259	-0.842905	-0.859317	-1.95755	-2.53543		6.93885e+06	20373600	16273286	7.42737e+06	5.57222e+06		Peak Found	High	Peak Found	High	Peak Found	Not Found
A0A3Q7EMP9	EF1_GNE domain-containing protein OS=Solanum lycopersicum OX=4081 PE=3 SV=1	61	13	8	26.1	4.68	1838	-0.20731	0.0591447	0.941249	3.16049e+08	2.47332e+08	3	3	3.19853	3.11247	3.04515	2.78073	2.98879	2.9647	273579620	3.16049e+08	2.43689e+08	1.98244e+08	256438674	1.82614e+08	High	High	High	High	High	High
A0A3Q7EMQ3	Uncharacterized protein OS=Solanum lycopersicum OX=4081 PE=4 SV=1	15	6	6	46	6.38	83	1.46851	0.155696	0.941249	8.46433e+06	1.2567e+07	3	3	-1.88906	-2.11014	-4.5031	-1.51801	-1.23677	-1.34199	8045709	8.46433e+06	1.30193e+06	1.00728e+07	1.37077e+07	9.22767e+06	High	High	High	High	High	Peak Found
A0A3Q7EMQ4	N-acetyltransferase domain-containing protein OS=Solanum lycopersicum OX=4081 PE=4 SV=1	11	2	2	25.3	7.43	212	-0.461559			2.8809e+07	1.8604e+07	1	3	-0.351437			-0.952038	-0.629051	-0.857899	23358052			14911636	20888352	12906781	High	Not Found	Not Found	High	High	High
A0A3Q7EMS1	60S ribosome subunit biogenesis protein NIP7 homolog OS=Solanum lycopersicum OX=4081 PE=3 SV=1	9	1	1	22	8.78	14																				Not Found	High	Not Found	High	High	Not Found
A0A3Q7EMT5	W2 domain-containing protein OS=Solanum lycopersicum OX=4081 GN=101251037 PE=4 SV=1	8	5	5	82.2	4.7	56	0.78376	0.437752	0.941249	9.09821e+06	1.08722e+07	3	2	-3.6617	-1.51292	-2.02919		-1.97679	-1.25823	2354771	1.28048e+07	7.23286e+06		8207176	9779284	High	High	High	High	High	High
A0A3Q7EMT7	Sodium/hydrogen exchanger OS=Solanum lycopersicum OX=4081 GN=778261 PE=3 SV=1	1	1	1	58.7	7.62	0	-0.597505			3.74765e+06	2.24805e+06	1	2	-3.2939				-4.73583	-3.04698	3.03855e+06				1.21238e+06	2.83035e+06	High	Not Found	Not Found	Not Found	Peak Found	Peak Found
A0A3Q7EMU1	FMN_red domain-containing protein OS=Solanum lycopersicum OX=4081 GN=101265773 PE=4 SV=1	31	4	2	21.4	6.11	338	-0.142075	0.645223	0.941249	1.90214e+07	1.8617e+07	3	3	-0.950333	-1.14974	-0.283795	-0.951031	-0.731321	-1.12774	15422361	16470268	24250738	14922057	19458874	10705020	Peak Found	Peak Found	High	High	High	High
A0A3Q7EMV0	SHSP domain-containing protein OS=Solanum lycopersicum OX=4081 PE=3 SV=1	4	1	1	29	6.54	50	-0.267323	0.514711	0.941249	7.46749e+06	4.75225e+06	2	3	-2.41762	-2.17256		-2.92097	-2.02873	-2.73754	5.5777e+06	8.10591e+06		3.80907e+06	7.91696e+06	3.50743e+06	High	High	High	High	High	High
A0A3Q7EMW3	Uncharacterized protein OS=Solanum lycopersicum OX=4081 PE=4 SV=1	11	3	3	37.9	6.24	404	-0.0140833	0.793848	0.941249	1.05634e+08	105891646	3	3	1.52304	1.50701	1.56653	1.58421	1.42674	1.54338	8.56466e+07	103863384	8.74434e+07	8.64989e+07	8.68478e+07	68182591	High	High	High	High	High	High
A0A3Q7EMX2	Ribosomal_S10 domain-containing protein OS=Solanum lycopersicum OX=4081 PE=3 SV=1	60	8	1	13.7	9.63	641	4.00925	0.13305	0.941249	4.01512e+07	7.86473e+08	3	3	-3.06137	4.29325	0.112603	4.50326	4.31955	4.54941	3569965	716478024	31919232	654233314	645031260	547747198	High	High	High	High	High	High
A0A3Q7EMY3	Uncharacterized protein OS=Solanum lycopersicum OX=4081 GN=101246092 PE=3 SV=1	3	1	1	58.5	7.84	0																				Not Found	High	Not Found	Not Found	Not Found	Not Found
A0A3Q7EN03	SUN domain-containing protein OS=Solanum lycopersicum OX=4081 PE=4 SV=1	37	17	17	51.3	7.96	548	0.225066	0.185597	0.941249	6.15397e+07	7.35407e+07	3	3	0.462915	0.799406	0.728677	1.05014	0.900766	0.71529	4.10753e+07	63599324	4.89226e+07	59736668	6.03149e+07	3.84056e+07	High	High	High	High	High	High
A0A3Q7EN07	Uncharacterized protein OS=Solanum lycopersicum OX=4081 PE=3 SV=1	23	13	13	73.8	6.54	335	-1.02804	0.458389	0.941249	8.4618e+07	2.15636e+07	3	3	-0.96784	1.7037	1.18812	1.26098	-2.03121	-0.389919	1.52364e+07	1.19034e+08	6.72692e+07	6.91369e+07	7903356	1.78523e+07	High	High	High	High	High	High
A0A3Q7EN09	Glutathione synthetase OS=Solanum lycopersicum OX=4081 PE=3 SV=1	35	16	1	62.7	6.16	839	0.197875	0.481921	0.941249	4.5009e+07	4.89547e+07	3	3	0.292255	0.39883	-0.0557585	0.0937157	0.313669	0.821568	36492808	48180028	28403408	30784250	40150520	41341652	High	High	Peak Found	Peak Found	High	High
A0A3Q7EN12	Cation-transporting ATPase OS=Solanum lycopersicum OX=4081 GN=101249766 PE=3 SV=1	2	3	3	130.8	8.62	113	0.19556			7372244	1.00845e+07	3	1	-1.8058	-2.30943	-2.36837		-1.96564		8523716	7372244	5.7175e+06		8.27087e+06		Peak Found	High	High	High	High	High
A0A3Q7EN13	TPM_phosphatase domain-containing protein OS=Solanum lycopersicum OX=4081 GN=101258104 PE=4 SV=1	46	14	14	31.6	7.33	2159	0.367603	0.363323	0.941249	1457868117	1669514207	3	3	5.2947	5.31811	5.32554	5.53563	5.14455	6.36098	1169749333	1457868117	1183863595	1338164128	1142697511	1922719509	High	High	High	High	High	High
A0A3Q7EN15	Lipoxygenase OS=Solanum lycopersicum OX=4081 PE=3 SV=1	2	1	1	172.2	6.14	0																				High	Not Found	Not Found	Not Found	Not Found	Not Found
A0A3Q7EN27	TOP4c domain-containing protein OS=Solanum lycopersicum OX=4081 GN=101251225 PE=3 SV=1	13	10	10	105.2	7.27	297	-0.538014	0.358273	0.941249	6.17278e+07	5.02202e+07	3	3	1.04504	0.756315	0.340026	-0.752047	0.449635	0.82975	6.1492e+07	6.17278e+07	37369202	1.71289e+07	44118498	4.15768e+07	High	High	High	High	High	High
A0A3Q7EN28	Signal peptidase complex subunit 3 OS=Solanum lycopersicum OX=4081 GN=101260768 PE=3 SV=1	14	3	3	19	8.97	28	0.00620833	0.964953	0.94807	2.31174e+07	2.23558e+07	3	3	-0.375082	-0.743862	-0.683864	-0.687	-0.634386	-0.462797	22978344	21821391	1.83778e+07	1.79188e+07	2.08113e+07	16972877	High	Peak Found	Peak Found	High	High	High
A0A3Q7EN40	Mevalonate kinase OS=Solanum lycopersicum OX=4081 GN=101261961 PE=3 SV=1	8	2	2	41.5	5.85	69	-0.185465	0.823997	0.943859	1.92166e+07	8.26201e+06	3	3	-0.772879	-0.927254	-2.27093	-0.278879	-2.25321	-1.99537	17440938	1.92166e+07	6.11699e+06	2.37775e+07	6.77615e+06	5.86683e+06	High	High	Peak Found	High	Peak Found	Peak Found
A0A3Q7EN49	Uncharacterized protein OS=Solanum lycopersicum OX=4081 PE=4 SV=1	24	24	22	117.1	6.64	1332	0.0220533	0.819516	0.943683	183909915	1.88752e+08	3	3	2.37009	2.33132	2.12219	2.39077	2.26175	2.23724	154063184	183909915	1.28528e+08	1.5129e+08	1.54925e+08	1.10293e+08	High	High	High	High	High	High
A0A3Q7EN56	SWIM-type domain-containing protein OS=Solanum lycopersicum OX=4081 PE=4 SV=1	3	1	1	87.5	5.99	0	-0.305597	0.788254	0.941249	3.52215e+07	2.89391e+07	2	3	0.884756	-0.999411		-0.314629	-1.41751	0.643366	55026020	18279104		23195536	12093603	36537912	High	Peak Found	Not Found	Peak Found	Peak Found	Peak Found
A0A3Q7EN57	Mitochondrial Rho GTPase OS=Solanum lycopersicum OX=4081 PE=3 SV=1	20	11	10	74.5	5.95	507	0.433325	0.30792	0.941249	1.52533e+07	1.80515e+07	3	3	-1.26884	-1.13055	-1.90355	-0.995531	-0.510305	-1.49713	12367231	1.66909e+07	7.89096e+06	1.44688e+07	2.26804e+07	8.28687e+06	High	High	High	High	High	High
A0A3Q7EN70	DUF1995 domain-containing protein OS=Solanum lycopersicum OX=4081 PE=4 SV=1	16	5	5	37.7	4.91	217	0.769329	0.157176	0.941249	3.63148e+07	4.27723e+07	3	3	0.0496025	-1.21678	-0.0322809	0.470264	0.0401058	0.598158	30843353	15722404	2.88694e+07	39965089	33215469	3.54107e+07	High	High	High	High	High	High
A0A3Q7EN75	Uncharacterized protein OS=Solanum lycopersicum OX=4081 PE=3 SV=1	13	9	9	83.3	5.74	337	-0.061593	0.861386	0.944972	6.83133e+07	5.34429e+07	3	3	0.894209	0.990055	0.768371	0.570349	0.430727	1.46678	55387685	72584458	5.02873e+07	4.2836e+07	4.35441e+07	6.46572e+07	High	High	High	High	High	High
A0A3Q7EN81	Uncharacterized protein OS=Solanum lycopersicum OX=4081 GN=101250742 PE=4 SV=1	25	3	3	12.3	8.16	588	-0.176963	0.714674	0.941249	6.26909e+07	5.44921e+07	3	3	1.14072	0.271336	0.755414	0.598396	1.16548	-0.127295	6.57082e+07	4.4105e+07	4.98377e+07	4.3677e+07	7.24624e+07	2.14167e+07	High	High	High	High	High	High
A0A3Q7EN83	Uncharacterized protein OS=Solanum lycopersicum OX=4081 PE=4 SV=1	8	4	4	80.6	7.05	194	-0.0510867	0.942765	0.945734	9.22314e+06	8.03626e+06	3	3	-1.99463	-2.93493	-1.97931	-2.16305	-1.44247	-3.45661	7.47802e+06	4778662	7.48725e+06	6.4413e+06	11886161	2.13072e+06	High	High	High	High	High	High
A0A3Q7EN85	Uncharacterized protein OS=Solanum lycopersicum OX=4081 GN=101267848 PE=4 SV=1	10	8	8	110.6	6.4	334	-0.0703753	0.783063	0.941249	2.62629e+07	2.68683e+07	3	3	-0.484932	-0.260296	-0.782342	-0.421743	-0.368446	-0.948507	2.12937e+07	3.05106e+07	17165126	2.15357e+07	2.50238e+07	1.21211e+07	High	High	High	High	High	High
A0A3Q7EN93	Uncharacterized protein OS=Solanum lycopersicum OX=4081 PE=4 SV=1	4	1	1	34.9	7.43	26																				Not Found	Not Found	High	Not Found	Not Found	Not Found
A0A3Q7ENA4	Lipoxygenase OS=Solanum lycopersicum OX=4081 GN=107648852 PE=3 SV=1	3	1	1	97	5.63	0																				Not Found	Not Found	High	Not Found	Not Found	Not Found
A0A3Q7ENB6	Uncharacterized protein OS=Solanum lycopersicum OX=4081 GN=101245800 PE=4 SV=1	9	4	3	53	6.52	89	-0.275627	0.639102	0.941249	5.28715e+06	4.61805e+06	2	3		-2.33542	-3.2659	-3.66664	-2.94906	-2.61316		7240630	3069171	2.27169e+06	4.18323e+06	3.82324e+06	High	High	High	High	High	High
A0A3Q7ENB7	Uncharacterized protein OS=Solanum lycopersicum OX=4081 PE=4 SV=1	48	12	12	32.5	6.64	1109	-0.23408	0.325287	0.941249	9.57534e+07	7.8808e+07	3	3	1.38136	1.26633	1.82227	1.13069	1.50041	1.13662	7.76358e+07	8.79047e+07	1.04403e+08	6.31669e+07	9.1398e+07	5.14314e+07	High	High	High	High	High	High
A0A3Q7ENE0	Uncharacterized protein OS=Solanum lycopersicum OX=4081 GN=101264255 PE=3 SV=1	69	14	14	31.1	6.42	3161	-0.21979	0.295915	0.941249	3287051926	2670998508	3	3	6.89521	6.34852	6.46781	6.21359	6.35848	6.4801	3547266011	2977840617	2613126450	2140882883	2650695485	2088216065	High	High	High	High	High	High
A0A3Q7ENE9	PUA domain-containing protein OS=Solanum lycopersicum OX=4081 PE=4 SV=1	35	14	13	42.7	10.2	975	0.564275	0.441114	0.941249	8.44588e+07	1.56475e+08	3	3	1.20029	1.7578	1.05577	2.58322	0.654114	2.46935	6.84782e+07	123583224	6.13726e+07	1.7288e+08	50836440	1.29544e+08	High	High	High	High	High	High
A0A3Q7ENF9	Annexin OS=Solanum lycopersicum OX=4081 PE=3 SV=1	14	4	3	39.5	7.37	65																				Not Found	Not Found	High	High	Not Found	High
A0A3Q7ENG9	TRUD domain-containing protein OS=Solanum lycopersicum OX=4081 PE=4 SV=1	2	1	1	48.9	9.25	18	-0.217393	0.385867	0.941249	6.28926e+06	4.46491e+06	2	3		-2.42511	-2.67541	-3.01095	-2.4946	-2.79741		6.8042e+06	4621424	3578754	5732165	3.36485e+06	High	Peak Found	Peak Found	Peak Found	High	High
A0A3Q7ENJ6	TPR_REGION domain-containing protein OS=Solanum lycopersicum OX=4081 PE=4 SV=1	9	2	2	29.1	8.03	135	0.0945528	0.699604	0.941249	3.27194e+07	3.40997e+07	3	3	-0.645102	0.1196	-0.182696	-0.0778885	-0.105841	-0.24081	19056128	39701852	26011098	27331930	30019688	19796124	High	High	High	High	High	High
A0A3Q7ENJ9	Uncharacterized protein OS=Solanum lycopersicum OX=4081 PE=4 SV=1	37	35	32	104.6	8.05	3010	0.0985167	0.633206	0.941249	1.50189e+08	1.64642e+08	3	3	2.44725	1.99127	2.01587	2.19361	2.07495	2.48138	1.62527e+08	1.45291e+08	119396820	1.31965e+08	1.3611e+08	130629296	High	High	High	High	High	High
A0A3Q7ENK2	Uncharacterized protein OS=Solanum lycopersicum OX=4081 GN=101268721 PE=4 SV=1	67	15	15	34.1	5.43	567	-0.0849733	0.761132	0.941249	1.1173e+08	1.22173e+08	3	3	2.23328	1.48837	1.5891	1.7632	1.83759	1.45504	1.40124e+08	102529776	88822652	9.79249e+07	1.15462e+08	64133012	High	High	High	High	High	High
A0A3Q7ENK8	U6 snRNA-associated Sm-like protein LSm4 OS=Solanum lycopersicum OX=4081 GN=LSM4 PE=3 SV=1	30	5	5	15.8	9.94	61	0.725282	0.134505	0.941249	1.71305e+07	2.49303e+07	3	3	-1.10139	-1.57522	-0.46244	0.0771179	-0.659878	-0.380444	13889214	1.22636e+07	21426312	3.04321e+07	2.04467e+07	1.79699e+07	High	High	High	High	High	High
A0A3Q7ENL9	40S ribosomal protein S24 OS=Solanum lycopersicum OX=4081 GN=101244617 PE=3 SV=1	47	8	1	15.4	10.62	515	0.358472	0.609445	0.941249	1.67553e+07	2.52894e+07	3	3	-0.396986	-1.82318	-1.14822	-0.37676	-1.75623	-0.159981	22632110	10327069	13320071	22217810	9562896	20936878	High	High	High	Peak Found	High	Peak Found
A0A3Q7ENM0	U1-type domain-containing protein OS=Solanum lycopersicum OX=4081 GN=101244419 PE=4 SV=1	17	3	3	23.5	9.25	45	0.09673			1.11696e+07	1.09986e+07	1	3			-1.73327	-1.71034	-1.55232	-1.64696			8879521	8815660	11014704	7.4694e+06	High	High	High	Peak Found	Peak Found	High
A0A3Q7ENM6	Uncharacterized protein OS=Solanum lycopersicum OX=4081 GN=101259198 PE=4 SV=1	40	4	4	13.8	9.89	162	-0.254151	0.66437	0.941249	3.1217e+07	3.90424e+07	3	3	0.804062	-0.607862	-0.25051	0.117392	0.0158978	-0.950054	5.20327e+07	2.39785e+07	2.48167e+07	3.12936e+07	3.26628e+07	1.21081e+07	High	High	High	High	High	High
A0A3Q7ENN1	Calreticulin OS=Solanum lycopersicum OX=4081 PE=3 SV=1	69	30	30	44.6	4.84	2597	-0.11026	0.182408	0.941249	9.30473e+08	8.84422e+08	3	3	4.66193	4.70076	4.56574	4.61901	4.5494	4.42924	7.54417e+08	9.50338e+08	699165600	708890304	7.56437e+08	5.0397e+08	High	High	High	High	High	High
A0A3Q7ENN4	TCTP domain-containing protein OS=Solanum lycopersicum OX=4081 GN=101255927 PE=3 SV=1	47	11	2	18.9	4.68	1868	-1.08265	0.283981	0.941249	5.11237e+07	1.94543e+07	3	3	0.565712	0.484386	-1.58262	-0.501532	-1.01769	-2.26126	44108870	5.11237e+07	9856858	20377048	15955577	4.87936e+06	High	High	High	High	High	High
A0A3Q7ENP1	Uncharacterized protein OS=Solanum lycopersicum OX=4081 GN=101258008 PE=4 SV=1	49	8	5	14	9.45	1201	-0.08239	0.799358	0.941435	4.92666e+08	4.61001e+08	3	3	3.74458	3.47182	4.14004	4.16138	3.54892	3.39897	3.99448e+08	4.05444e+08	5.20515e+08	516200672	378093230	246753423	High	High	High	High	High	High
A0A3Q7ENQ0	Uncharacterized protein OS=Solanum lycopersicum OX=4081 GN=101248334 PE=4 SV=1	3	1	1	29.8	4.78	37																				Not Found	Not Found	Not Found	High	Not Found	Not Found
A0A3Q7ENS0	Uncharacterized protein OS=Solanum lycopersicum OX=4081 PE=4 SV=1	14	2	2	23.4	8.16	48																				High	Not Found	Not Found	Not Found	High	Not Found
A0A3Q7ENT9	PPM-type phosphatase domain-containing protein OS=Solanum lycopersicum OX=4081 PE=4 SV=1	6	2	2	53.1	8.07	29																				High	Not Found	Not Found	High	Not Found	Not Found
A0A3Q7ENU3	Uncharacterized protein OS=Solanum lycopersicum OX=4081 PE=4 SV=1	46	7	4	20.2	6.79	747	-0.491577	0.137601	0.941249	1.50755e+08	1.09266e+08	3	3	1.99811	2.04453	2.44912	1.60212	1.32533	2.08958	1.19048e+08	1.50755e+08	1.61218e+08	8.75799e+07	8.09526e+07	99562676	High	High	High	High	High	High
A0A3Q7ENU8	WD_REPEATS_REGION domain-containing protein OS=Solanum lycopersicum OX=4081 PE=4 SV=1	11	7	7	80.2	7.03	207	0.171602	0.577028	0.941249	1.39783e+07	1.52699e+07	3	3	-1.30269	-1.45925	-1.40965	-0.678545	-1.36709	-1.61115	1.20804e+07	1.32901e+07	11112407	18024148	1.25237e+07	7.65716e+06	High	High	High	High	High	High
A0A3Q7ENV3	Uncharacterized protein OS=Solanum lycopersicum OX=4081 GN=101244123 PE=3 SV=1	65	27	25	39.4	5.58	2671	-0.18441	0.155639	0.941249	674723408	6.42449e+08	3	3	4.2754	4.20662	4.12093	4.15786	4.05766	3.8342	5.77102e+08	674723408	5.13665e+08	5.14941e+08	5.37955e+08	3.33641e+08	High	High	High	High	High	High
A0A3Q7ENW6	Usp domain-containing protein OS=Solanum lycopersicum OX=4081 GN=101245588 PE=4 SV=1	17	2	2	18	6.89	104	0.24684			7.64571e+06	9.29362e+06	1	2	-2.26524			-2.00518	-2.03162		6199052			7.18617e+06	7.90112e+06		High	High	High	High	High	High
A0A3Q7ENX2	Lipase_GDSL domain-containing protein OS=Solanum lycopersicum OX=4081 GN=101257899 PE=3 SV=1	6	2	2	41.1	7.34	29	0.15727	0.801633	0.941534	5386149	5.3408e+06	3	3	-3.60609	-2.76228	-1.95264	-2.16426	-3.28155	-2.40339	2.44731e+06	5386149	7.62696e+06	6.43593e+06	3.32217e+06	4.4216e+06	Peak Found	High	High	Peak Found	High	High
A0A3Q7ENY7	Uncharacterized protein OS=Solanum lycopersicum OX=4081 PE=3 SV=1	47	20	17	60.4	7.77	2053	-0.05274	0.737011	0.941249	1.87938e+08	1.80893e+08	3	3	2.35423	2.65997	2.29234	2.49384	2.19929	2.45519	1.52378e+08	2.30961e+08	1.44617e+08	1.62494e+08	148360532	128279632	High	High	High	High	High	High
A0A3Q7ENZ6	Fe-S_biosyn domain-containing protein OS=Solanum lycopersicum OX=4081 GN=101247165 PE=4 SV=1	15	2	2	17.7	6.55	24																				Not Found	High	Not Found	High	Not Found	Not Found
A0A3Q7EP13	Thioredoxin domain-containing protein OS=Solanum lycopersicum OX=4081 GN=101251929 PE=4 SV=1	35	31	31	117	5.77	2772	-0.428273	0.466842	0.941249	3.44571e+08	3.40177e+08	3	3	3.22877	3.18974	4.72607	3.12517	3.11044	3.62415	2.79374e+08	3.33438e+08	7.81346e+08	2.51702e+08	278998556	2.88435e+08	High	High	High	High	High	High
A0A3Q7EP25	EB_dh domain-containing protein OS=Solanum lycopersicum OX=4081 GN=101251127 PE=4 SV=1	3	1	1	39.9	5.48	0																				Not Found	Not Found	High	Not Found	Not Found	Not Found
A0A3Q7EP27	Rhodanese domain-containing protein OS=Solanum lycopersicum OX=4081 PE=3 SV=1	3	2	2	118.7	6.35	18																				Not Found	Not Found	Not Found	High	High	Not Found
A0A3Q7EP32	Uncharacterized protein OS=Solanum lycopersicum OX=4081 GN=101254945 PE=4 SV=1	44	6	3	18.5	6.58	624	-0.132508	0.550807	0.941249	3.19358e+07	3.18925e+07	3	3	-0.221415	0.169481	-0.217664	0.0812912	-0.30456	-0.443853	25560958	41098515	25388225	3.05203e+07	26156866	17197200	High	High	High	High	High	High
A0A3Q7EP38	Uncharacterized protein OS=Solanum lycopersicum OX=4081 GN=101255433 PE=3 SV=1	30	7	7	37.4	8	916	0.0329033	0.885314	0.944972	1.34592e+08	1.17688e+08	3	3	1.40808	1.88092	2.03029	1.70924	1.69621	2.01255	7.90871e+07	1.34592e+08	1.20596e+08	94330112	1.04683e+08	9.43861e+07	High	High	High	High	High	High
A0A3Q7EP48	Trafficking protein particle complex subunit OS=Solanum lycopersicum OX=4081 GN=101249127 PE=3 SV=1	6	1	1	15.9	5.76	18	0.0142073	0.972341	0.949219	12545165	1.41592e+07	3	3	-1.55893	-1.54247	-0.4954	-0.938818	-1.47604	-1.13932	10114504	12545165	20942350	15048906	11612757	10619468	High	Peak Found	Peak Found	High	Peak Found	High
A0A3Q7EP54	Importin subunit alpha OS=Solanum lycopersicum OX=4081 GN=101253727 PE=3 SV=1	30	13	7	59.1	5.38	500	-0.394086	0.0085167	0.862508	2.48263e+07	1.87715e+07	3	3	-0.651138	-0.40736	-0.580972	-0.939108	-0.875769	-1.00685	1.89766e+07	2.75537e+07	1.97363e+07	1.50459e+07	17604930	1.16407e+07	High	High	High	High	High	High
A0A3Q7EP59	Uncharacterized protein OS=Solanum lycopersicum OX=4081 GN=101254641 PE=4 SV=1	33	4	1	18.2	6.57	448																				Not Found	High	Not Found	High	Not Found	Not Found
A0A3Q7EP61	SASA domain-containing protein OS=Solanum lycopersicum OX=4081 GN=101267940 PE=4 SV=1	41	6	6	29.2	8.79	515	-0.13247	0.64765	0.941249	1.08819e+08	1.01655e+08	3	3	1.31708	2.1437	1.55102	1.73743	1.36784	1.50912	7.42526e+07	1.61482e+08	8.65086e+07	9.61915e+07	8.33734e+07	6.6583e+07	High	High	High	High	High	High
A0A3Q7EP74	Uncharacterized protein OS=Solanum lycopersicum OX=4081 PE=3 SV=1	15	5	5	62.4	7.02	646	-0.109053	0.43438	0.941249	5.5865e+08	5.15562e+08	3	3	3.8763	3.93427	4.19241	3.84042	4.04826	3.78714	4.37635e+08	5.5865e+08	5.39754e+08	413237624	5.34461e+08	3.22934e+08	High	High	High	High	High	High
A0A3Q7EP81	Uncharacterized protein OS=Solanum lycopersicum OX=4081 PE=4 SV=1	3	2	2	75.5	6.61	36	-0.0909133	0.844561	0.944972	1.10972e+07	9.94077e+06	3	3	-2.21131	-1.41374	-1.74265	-1.85622	-1.25506	-2.52916	6435169	13716012	8821978	7967813	13534966	4052452	Peak Found	High	High	Peak Found	High	Peak Found
A0A3Q7EPA5	Uncharacterized protein OS=Solanum lycopersicum OX=4081 GN=101258789 PE=4 SV=1	32	7	7	24	6.52	158	0.0990691	0.608254	0.941249	2.98615e+07	2.98043e+07	3	3	-0.299671	-0.160051	-0.461835	-0.458803	-0.242552	0.0770054	2.42114e+07	3.2706e+07	21435307	2.09896e+07	27305596	2.46747e+07	High	High	High	High	High	High
A0A3Q7EPA9	AA_TRNA_LIGASE_II domain-containing protein OS=Solanum lycopersicum OX=4081 PE=4 SV=1	21	27	27	179.5	5.05	2314	-0.210857	0.287052	0.941249	171536343	147153112	3	3	2.54631	2.05943	2.2076	2.0316	1.91437	2.2348	1.74078e+08	1.5232e+08	1.36367e+08	1.17947e+08	121773024	1.10107e+08	High	High	High	High	High	High
A0A3Q7EPB0	Eukaryotic translation initiation factor 3 subunit C OS=Solanum lycopersicum OX=4081 PE=3 SV=1	27	21	18	103.5	5.44	1762	1.06081	0.032405	0.941249	4.80375e+07	7.44408e+07	3	3	-0.531979	0.446918	0.371322	1.04844	1.35522	1.06502	2.06105e+07	49813036	3.81887e+07	59666488	82647144	4.89411e+07	High	High	High	High	High	High
A0A3Q7EPB3	Protein YIPF OS=Solanum lycopersicum OX=4081 GN=101263468 PE=3 SV=1	5	1	1	30.7	6.32	0																				High	Not Found	Not Found	High	Not Found	High
A0A3Q7EPB6	Uncharacterized protein OS=Solanum lycopersicum OX=4081 PE=4 SV=1	12	13	13	136.1	5.66	177	0.0987567	0.909853	0.944972	8.54964e+06	9.16523e+06	3	3	-1.52311	-3.61106	-2.11891	-1.97341	-1.61612	-3.36728	1.03688e+07	2990671	6.79676e+06	7.3462e+06	1.05382e+07	2.26682e+06	High	High	High	High	High	High
A0A3Q7EPC2	Uncharacterized protein OS=Solanum lycopersicum OX=4081 GN=101261460 PE=4 SV=1	40	14	11	46.5	5.48	980	-0.0391667	0.772875	0.941249	1.33232e+08	135208239	3	3	1.7521	2.1559	1.84303	1.90946	1.81068	1.91339	100384072	162853232	105916290	1.08373e+08	113327596	8.81168e+07	High	High	High	High	High	High
A0A3Q7EPD3	Protein kinase domain-containing protein OS=Solanum lycopersicum OX=4081 GN=101262258 PE=4 SV=1	12	5	5	56.7	7.91	37	0.37068	0.381295	0.941249	10549171	1.0768e+07	3	3	-2.09644	-1.79248	-1.26584	-1.82406	-0.826889	-1.39177	6.96851e+06	10549171	12277254	8147442	1.82116e+07	8.91472e+06	High	High	High	High	High	High
A0A3Q7EPE9	AA_TRNA_LIGASE_II domain-containing protein OS=Solanum lycopersicum OX=4081 GN=101251038 PE=3 SV=1	18	14	14	96.2	6.4	476	-0.0850633	0.594889	0.941249	4.28211e+07	3.92195e+07	3	3	-0.00609016	0.499619	0.205482	0.12392	0.143324	0.176577	29675382	5.16663e+07	3.40418e+07	3.14355e+07	3.5679e+07	26437850	High	High	High	High	High	High
A0A3Q7EPG0	Flap endonuclease 1 OS=Solanum lycopersicum OX=4081 GN=FEN1 PE=3 SV=1	11	4	4	48.4	9.16	72	-0.706583	0.291591	0.941249	1.08027e+07	5.59816e+06	3	3	-2.6315	-1.71369	-1.78146	-1.84878	-2.81475	-3.58287	4809158	11141291	8.58785e+06	8009036	4.59137e+06	1.95218e+06	High	High	High	High	High	High
A0A3Q7EPG2	TIR domain-containing protein OS=Solanum lycopersicum OX=4081 PE=4 SV=1	1	1	1	166.2	8.38	49																				Not Found	Not Found	Not Found	Not Found	High	Not Found
A0A3Q7EPG3	G-patch domain-containing protein OS=Solanum lycopersicum OX=4081 PE=4 SV=1	11	2	2	34.9	6.13	67	-0.46575			5.47158e+06	3.88146e+06	3	1	-2.60151	-2.73957	-3.291		-3.34311		4910182	5.47158e+06	3.01624e+06		3.18341e+06		High	High	High	Not Found	High	Not Found
A0A3Q7EPH8	Uncharacterized protein OS=Solanum lycopersicum OX=4081 GN=101267652 PE=4 SV=1	91	83	83	82.2	4.34	9402	-0.135587	0.56816	0.941249	1074713516	1062539614	3	3	5.34692	4.8782	4.70823	5.05277	4.7536	4.72022	1212869467	1074713516	7.71746e+08	957529931	8.7145e+08	616594197	High	High	High	High	High	High
A0A3Q7EPI1	Pyr_redox_2 domain-containing protein OS=Solanum lycopersicum OX=4081 PE=4 SV=1	7	2	2	42.9	7.43	29				3.74082e+06		1		-3.29653						3.03302e+06						High	High	High	High	Not Found	Not Found
A0A3Q7EPI6	WD_REPEATS_REGION domain-containing protein OS=Solanum lycopersicum OX=4081 PE=4 SV=1	12	13	13	155.8	6.8	260	-0.0620973	0.858684	0.944972	7.70603e+07	7.39629e+07	3	3	1.06803	1.50026	0.76113	1.18748	0.567368	1.38828	62479614	1.03379e+08	5.00355e+07	6.57029e+07	47869843	6.12332e+07	High	High	High	High	High	High
A0A3Q7EPI9	Uncharacterized protein OS=Solanum lycopersicum OX=4081 GN=101254642 PE=4 SV=1	2	1	1	67.3	5.9	23	-0.55843			6917170	5.07514e+06	3	1	-1.87775	-2.40135	-2.91439		-2.95626		8.10905e+06	6917170	3915938		4.16241e+06		High	Peak Found	Peak Found	Not Found	High	Not Found
A0A3Q7EPL0	Uncharacterized protein OS=Solanum lycopersicum OX=4081 PE=4 SV=1	2	1	1	47	7.85	26	-0.349719	0.69331	0.941249	2.14095e+07	2.06403e+07	3	3	-1.31935	-0.361893	-0.794587	-2.72728	-0.344656	-0.453051	11941718	28435888	17020058	4.35638e+06	25439914	17087920	High	Peak Found	Peak Found	Peak Found	Peak Found	Peak Found
A0A3Q7EPT2	KH domain-containing protein OS=Solanum lycopersicum OX=4081 PE=4 SV=1	8	2	2	33.5	8.9	0	0.357155	0.318832	0.941249	7.36846e+06	8.59134e+06	2	2	-2.42262	-2.20607			-1.70828	-2.2061	5.55838e+06	7919787			9886061	5069537	Peak Found	Peak Found	High	Not Found	Peak Found	High
A0A3Q7EPT4	Protein kinase domain-containing protein OS=Solanum lycopersicum OX=4081 PE=3 SV=1	6	2	1	47	8.13	155	0.48732	0.383726	0.941249	6.8509e+06	1.10216e+07	3	2	-2.49488	-2.41524	-1.34527		-1.62128	-1.57434	5286835	6.8509e+06	11619536		10500593	7.85501e+06	Peak Found	High	High	High	High	Peak Found
A0A3Q7EPT6	S10_plectin domain-containing protein OS=Solanum lycopersicum OX=4081 GN=101253133 PE=4 SV=1	60	13	3	20.1	9.76	998	0.312287	0.103615	0.941249	2.59917e+08	3.05126e+08	3	3	2.82202	2.53798	2.90802	3.26331	2.95355	2.98802	210738156	2.12234e+08	2.21593e+08	2.76994e+08	2.50251e+08	1.8559e+08	High	High	High	High	High	High
A0A3Q7EPT7	Methionine S-methyltransferase OS=Solanum lycopersicum OX=4081 GN=101254039 PE=3 SV=1	24	21	21	121.2	5.83	752	-0.124507	0.651039	0.941249	5.34752e+07	4.03459e+07	3	3	0.479166	0.613607	0.526031	-0.0623798	0.793756	0.513906	4.15406e+07	5.59142e+07	4.25115e+07	27627320	5.60031e+07	3.3402e+07	High	High	High	High	High	High
A0A3Q7EPT8	Uncharacterized protein OS=Solanum lycopersicum OX=4081 GN=101251626 PE=4 SV=1	17	1	1	7.9	9.83	37					9.92769e+07		2				2.46545		0.811298				159327936		41048412	High	High	High	High	Peak Found	Peak Found
A0A3Q7EPU2	ATP-dependent Clp protease proteolytic subunit OS=Solanum lycopersicum OX=4081 PE=3 SV=1	15	8	8	72.5	6.54	1440	0.07089	0.363093	0.941249	172905590	1.77048e+08	3	3	2.2396	2.24231	2.20745	2.33832	2.16829	2.39542	140739955	172905590	1.36353e+08	1.45889e+08	1.45208e+08	1.23074e+08	High	High	High	High	High	High
A0A3Q7EPW0	Uncharacterized protein OS=Solanum lycopersicum OX=4081 PE=4 SV=1	4	3	3	93.7	5.43	16	-0.981901	0.502316	0.941249	62753312	1.00563e+07	3	3	-1.7316	0.780087	0.817985	-1.83956	1.02396	-2.26363	8973603	62753312	52046772	8.06038e+06	65691460	4871354	High	High	Peak Found	Peak Found	Peak Found	Peak Found
A0A3Q7EPW1	TCTP domain-containing protein OS=Solanum lycopersicum OX=4081 GN=543941 PE=3 SV=1	68	13	4	18.9	4.68	2001	-0.194293	0.46019	0.941249	3.71266e+08	2.77636e+08	3	3	3.33642	3.44613	3.23097	3.58702	2.81735	3.02627	3.01018e+08	3.98286e+08	2.77188e+08	3.46672e+08	2.27706e+08	1.90576e+08	High	High	High	High	High	High
A0A3Q7EPX6	Uncharacterized protein OS=Solanum lycopersicum OX=4081 GN=101258197 PE=4 SV=1	5	2	2	52.7	7.61	36	0.0162813	0.969655	0.948633	1.84127e+07	2.00679e+07	2	3		-0.886908	-1.11413	-1.52343	-0.935652	-0.493631		19761564	13638551	10035014	16889154	16613977	Not Found	Peak Found	Peak Found	Peak Found	Peak Found	High
A0A3Q7EPY9	Uncharacterized protein OS=Solanum lycopersicum OX=4081 GN=101245000 PE=4 SV=1	17	7	7	55.8	6.44	408	0.0760022	0.624011	0.941249	3.58247e+07	3.09908e+07	3	3	-0.38298	-0.0286503	-0.00853443	-0.215811	0.01124	0.012413	22852878	3.58247e+07	2.93486e+07	2.484e+07	3.25575e+07	23594355	High	High	High	High	High	High
A0A3Q7EPZ7	Uncharacterized protein OS=Solanum lycopersicum OX=4081 GN=101257901 PE=3 SV=1	42	11	11	33.6	9.6	864	-0.07553	0.698007	0.941249	1.66594e+08	1.47754e+08	3	3	2.18031	2.49115	1.87549	2.03747	2.14137	2.14152	135072812	2.05456e+08	1.08326e+08	118428808	1.42522e+08	103212952	High	High	High	High	High	High
A0A3Q7EQ07	Uncharacterized protein OS=Solanum lycopersicum OX=4081 GN=101259376 PE=4 SV=1	4	2	2	107.6	8.66	22																				High	High	Not Found	High	High	Not Found
A0A3Q7EQ24	Uncharacterized protein OS=Solanum lycopersicum OX=4081 GN=101263852 PE=4 SV=1	35	7	3	23.8	6.6	524	-0.316582	0.412871	0.941249	2.11324e+07	2.11173e+07	3	3	-0.98761	-0.760414	-0.813386	-0.769224	-0.895742	-1.84619	1.5029e+07	21572479	16799714	1.69261e+07	17362887	6.50598e+06	High	High	High	High	High	High
A0A3Q7EQ25	Protein kinase domain-containing protein OS=Solanum lycopersicum OX=4081 PE=3 SV=1	2	1	1	55	7.28	0																				Peak Found	High	Peak Found	Peak Found	Peak Found	High
A0A3Q7EQ38	ATP-grasp domain-containing protein OS=Solanum lycopersicum OX=4081 PE=3 SV=1	52	62	56	135	5.43	8126	-0.0344333	0.841795	0.944972	2538008598	2307792133	3	3	6.14608	6.11795	6.02654	6.00272	5.82418	6.36037	2110500531	2538008598	1924530547	1849762424	1830291633	1921914633	High	High	High	High	High	High
A0A3Q7EQ44	Protein kinase domain-containing protein OS=Solanum lycopersicum OX=4081 GN=101248921 PE=3 SV=1	38	16	9	41.6	5.64	465	-0.303145	0.348181	0.941249	6.55644e+07	6.2439e+07	3	3	0.834955	0.862597	0.75339	0.911963	0.664671	-0.0351276	5.31589e+07	66446936	4.97678e+07	5.42807e+07	5.12098e+07	2.28295e+07	High	High	High	High	High	High
A0A3Q7EQ62	Uncharacterized protein OS=Solanum lycopersicum OX=4081 PE=4 SV=1	31	7	7	32.8	8.79	166	-0.0498933	0.881921	0.944972	1.86448e+08	1.71459e+08	3	3	2.8657	2.01047	2.32786	2.25214	2.7234	2.07881	217216084	147238136	1.48221e+08	1.37429e+08	2.1335e+08	9.88225e+07	High	High	High	High	High	High
A0A3Q7EQ66	Uncharacterized protein OS=Solanum lycopersicum OX=4081 PE=4 SV=1	10	12	12	185	6.24	435	-0.294817	0.195803	0.941249	2.3123e+07	1.9442e+07	3	3	-0.953049	-0.381575	-0.683513	-0.784897	-1.0186	-1.09909	1.53934e+07	2.80506e+07	1.83822e+07	1.67433e+07	1.59455e+07	10919717	High	High	High	High	High	High
A0A3Q7EQ78	Coatomer subunit delta OS=Solanum lycopersicum OX=4081 GN=101266270 PE=3 SV=1	51	23	19	57.8	5.72	1364	-0.25684	0.368964	0.941249	1.74035e+08	1.24526e+08	3	3	2.58149	2.00261	2.22847	2.31154	1.66059	2.06992	178375860	146437456	138353664	1.43206e+08	102130640	9.82155e+07	High	High	High	High	High	High
A0A3Q7EQ86	Uncharacterized protein OS=Solanum lycopersicum OX=4081 GN=101244997 PE=3 SV=1	42	7	1	22	7.47	587	-0.0697617	0.825829	0.944142	2.10566e+07	2.24113e+07	3	3	-0.803688	-0.38254	-1.2073	-0.590746	-0.813547	-1.19852	17072440	28031826	12785604	19155124	18380820	10192511	Peak Found	High	High	High	High	High
A0A3Q7EQ88	YTH domain-containing protein OS=Solanum lycopersicum OX=4081 GN=101267743 PE=4 SV=1	34	15	15	61.5	8.5	448	-0.192079	0.462655	0.941249	3.08366e+07	2.88145e+07	3	3	-0.253315	-0.192404	-0.615031	-0.320854	-0.37875	-0.937382	25001988	3.19807e+07	19275806	23095668	24845756	1.22149e+07	High	High	High	High	High	High
A0A3Q7EQ90	ANK_REP_REGION domain-containing protein OS=Solanum lycopersicum OX=4081 GN=101255143 PE=4 SV=1	64	23	23	37.1	4.51	5523	-0.08141	0.639575	0.941249	1514905294	1294388705	3	3	5.52957	5.30284	5.35024	5.53316	5.03835	5.36691	1376566528	1442516589	1204312917	1335869036	1061602250	9.65319e+08	High	High	High	High	High	High
A0A3Q7EQ94	Uncharacterized protein OS=Solanum lycopersicum OX=4081 GN=101255737 PE=4 SV=1	13	2	2	17	4.73	110	-0.553112	0.281465	0.941249	1.26831e+07	8.08577e+06	3	3	-0.642044	-1.87683	-1.54994	-2.15419	-1.41422	-2.15974	19096561	9950082	1.00827e+07	6480977	1.21212e+07	5.23509e+06	High	High	High	High	High	High
A0A3Q7EQA1	TCP domain-containing protein OS=Solanum lycopersicum OX=4081 PE=4 SV=1	18	5	4	39.3	9.23	122	-0.0528967	0.965288	0.94807	8.21759e+06	1.10642e+07	3	3	-1.14711	-3.80763	-2.17605	-1.70175	-1.48321	-4.10452	1.3456e+07	2.60974e+06	6.53278e+06	8.86829e+06	1.15552e+07	1.35984e+06	High	High	High	High	High	High
A0A3Q7EQA3	Uncharacterized protein OS=Solanum lycopersicum OX=4081 PE=4 SV=1	10	3	3	44	5.01	102	-0.913458	0.0592206	0.941249	1.02099e+07	5.56368e+06	2	3	-1.43987	-2.24776		-2.65957	-2.82367	-2.78858	10984656	7694186		4565695	4.56309e+06	3.38552e+06	High	High	High	High	High	High
A0A3Q7EQB2	Protein kinase domain-containing protein OS=Solanum lycopersicum OX=4081 PE=4 SV=1	4	3	3	139	6.77	80	0.9292			6.5351e+06	9.46815e+06	1	1			-2.50656			-1.57736			5.19524e+06			7.83858e+06	High	High	Peak Found	High	High	High
A0A3Q7EQC8	Transmembrane 9 superfamily member OS=Solanum lycopersicum OX=4081 GN=101248620 PE=3 SV=1	4	1	1	66.9	7.47	21	-0.37715	0.776454	0.941249	1.04164e+07	9.83097e+06	2	3	-2.47877		-1.17431	-3.91573	-1.17223	-1.52311	5346197		13081369	1.91146e+06	14334764	8138964	Peak Found	Not Found	Peak Found	Peak Found	Peak Found	High
A0A3Q7EQC9	Uncharacterized protein OS=Solanum lycopersicum OX=4081 GN=101250841 PE=4 SV=1	2	1	1	55.5	8.12	0																				Not Found	High	High	Not Found	Not Found	Not Found
A0A3Q7EQD0	Uncharacterized protein OS=Solanum lycopersicum OX=4081 PE=3 SV=1	22	10	10	71.8	8.31	587	-0.832365	0.226726	0.941249	8.75273e+07	3.1806e+07	3	3	-0.25104	1.26013	1.59813	-0.178352	0.272144	0.0163326	2.50414e+07	8.75273e+07	8.93803e+07	2.54934e+07	3.90113e+07	2.36585e+07	High	High	High	High	High	High
A0A3Q7EQD7	Serine hydroxymethyltransferase OS=Solanum lycopersicum OX=4081 GN=101250548 PE=3 SV=1	5	3	1	65.5	7.39	160																				Not Found	Not Found	Not Found	Not Found	High	Not Found
A0A3Q7EQE4	Uncharacterized protein OS=Solanum lycopersicum OX=4081 GN=101247564 PE=4 SV=1	3	1	1	38	6.27	0																				Not Found	Not Found	Not Found	Not Found	Not Found	High
A0A3Q7EQE6	GCV_T domain-containing protein OS=Solanum lycopersicum OX=4081 PE=4 SV=1	5	1	1	24.5	6.04	29	-0.375218	0.177968	0.941249	8.35748e+06	6.46592e+06	2	3		-1.93723	-2.34294	-2.47672	-2.33399	-2.7352		9542105	5819161	5.18262e+06	6407164	3.51314e+06	High	Peak Found	Peak Found	Peak Found	Peak Found	High
A0A3Q7EQG9	Uncharacterized protein OS=Solanum lycopersicum OX=4081 GN=101250254 PE=4 SV=1	1	1	1	131.4	9.17	0																				Not Found	Not Found	Not Found	Not Found	Not Found	High
A0A3Q7EQI5	Importin N-terminal domain-containing protein OS=Solanum lycopersicum OX=4081 GN=101252925 PE=4 SV=1	8	6	6	115.1	5.01	249	0.173126	0.874265	0.944972	8.66213e+06	5.1481e+06	3	3	-2.28927	-1.98031	-2.10005	-2.80554	0.0865784	-3.13129	6096627	9.26134e+06	6.88619e+06	4126350	34302829	2.66968e+06	High	High	High	High	High	High
A0A3Q7EQJ0	Semialdhyde_dh domain-containing protein OS=Solanum lycopersicum OX=4081 GN=101258686 PE=3 SV=1	52	19	19	41.5	7.43	2328	-0.236493	0.326099	0.941249	4.21555e+08	3.10364e+08	3	3	3.55277	3.23452	3.50481	3.10824	3.55216	2.92222	3.49719e+08	3.43949e+08	335125624	2.48766e+08	378942764	177315586	High	High	High	High	High	High
A0A3Q7EQK9	RTR1-type domain-containing protein OS=Solanum lycopersicum OX=4081 PE=4 SV=1	2	1	1	72.9	5.49	0																				Not Found	Not Found	Not Found	High	Not Found	Not Found
A0A3Q7EQL2	RRM domain-containing protein OS=Solanum lycopersicum OX=4081 PE=4 SV=1	30	7	6	24.7	5	546	-0.282257	0.331417	0.941249	1.10432e+08	8.85014e+07	3	3	1.95177	1.11407	1.57225	1.42635	1.16792	1.19705	1.15285e+08	7.90999e+07	8.77909e+07	77533998	7.2585e+07	5.36314e+07	High	High	High	High	High	High
A0A3Q7EQL3	GOLD domain-containing protein OS=Solanum lycopersicum OX=4081 PE=3 SV=1	9	2	2	23.9	7.55	0	-0.0878067	0.532367	0.941249	9204975	8.61113e+06	3	3	-1.81938	-1.98912	-2.15329	-1.90978	-2.1935	-2.12193	8443899	9204975	6.63667e+06	7677413	7.06248e+06	5374093	Peak Found	High	High	Peak Found	High	Peak Found
A0A3Q7EQL6	SET domain-containing protein OS=Solanum lycopersicum OX=4081 PE=4 SV=1	13	6	6	54	6.95	316	0.544116	0.384076	0.941249	1.32182e+07	1.60738e+07	3	3	-1.47543	-2.28029	-0.547456	-1.16294	-0.402367	-1.10552	1.07172e+07	7.52268e+06	2.02002e+07	1.28836e+07	2.44424e+07	1.08712e+07	High	High	High	High	High	High
A0A3Q7EQM2	Uncharacterized protein OS=Solanum lycopersicum OX=4081 PE=4 SV=1	13	6	6	60.8	9.1	638	0.489631	0.0778133	0.941249	3.83465e+07	4.79844e+07	3	3	-0.38711	0.305662	0.0462542	0.414915	0.447374	0.571409	2.27876e+07	4.51669e+07	30484540	3.84609e+07	44049455	3.47602e+07	High	High	High	High	High	High
A0A3Q7EQM7	UBX domain-containing protein OS=Solanum lycopersicum OX=4081 GN=101251912 PE=4 SV=1	8	3	3	50.2	7.06	97	0.319398	0.465387	0.941249	14953958	2.12605e+07	3	3	-0.411648	-1.28908	-1.4973	-0.759476	-1.11287	-0.367489	2.24033e+07	14953958	10457420	17040890	14936865	1.8132e+07	High	High	Peak Found	High	High	High
A0A3Q7EQN1	PAP_fibrillin domain-containing protein OS=Solanum lycopersicum OX=4081 PE=4 SV=1	6	1	1	24.4	9.83	0	-0.110227	0.60426	0.941249	31451718	2.42071e+07	3	3	-0.20471	-0.216467	-0.738185	-0.572218	-0.594564	-0.323261	25858662	31451718	17698648	19402708	21393670	18696492	Peak Found	Peak Found	Peak Found	High	High	Peak Found
A0A3Q7EQN5	Uncharacterized protein OS=Solanum lycopersicum OX=4081 PE=4 SV=1	1	1	1	69.9	8.94	14	0.739161	0.366873	0.941249	7.04401e+06	1.07612e+07	2	3	-2.474	-2.28462		-2.43297	-1.87194	-0.615538	5363900	7.50009e+06		5342205	8825842	15267778	Peak Found	Peak Found	High	Peak Found	High	High
A0A3Q7EQN7	Fn3_like domain-containing protein OS=Solanum lycopersicum OX=4081 GN=543515 PE=4 SV=1	57	36	35	85.2	8.16	5267	-0.177493	0.427641	0.941249	1198960367	9.46536e+08	3	3	4.71719	5.32546	5.0128	4.71694	5.03514	4.77089	7.83874e+08	1465310453	9.53144e+08	7.58676e+08	1059241669	6.38633e+08	High	High	High	High	High	High
A0A3Q7EQN8	Ribosome assembly factor mrt4 OS=Solanum lycopersicum OX=4081 GN=101262055 PE=3 SV=1	8	2	2	26.4	8.62	29	-0.655753	0.0286252	0.941249	9.8152e+06	6.09014e+06	2	3		-1.71982	-2.09644	-2.46485	-2.69323	-2.53357		1.1094e+07	6.90341e+06	5.22544e+06	4.99487e+06	4.04009e+06	Not Found	High	High	Peak Found	High	Peak Found
A0A3Q7EQN9	M20_dimer domain-containing protein OS=Solanum lycopersicum OX=4081 PE=4 SV=1	11	3	3	48.2	6.06	0																				Not Found	Peak Found	High	Not Found	High	Not Found
A0A3Q7EQP0	Uncharacterized protein OS=Solanum lycopersicum OX=4081 PE=4 SV=1	53	2	1	8.6	4.31	429	-0.0196833	0.967119	0.948092	9.2275e+08	1088630407	3	3	4.36782	4.65826	5.80232	5.11477	4.78859	4.86599	615282551	9.2275e+08	1647508480	9.99576e+08	8.92848e+08	6.82151e+08	High	High	High	High	High	High
A0A3Q7EQP9	Lysine--tRNA ligase OS=Solanum lycopersicum OX=4081 GN=101243628 PE=3 SV=1	29	16	16	65.9	6.13	388	0.594262	0.0937695	0.941249	2.92502e+07	3.68468e+07	3	3	-0.906216	-0.266302	-0.344394	0.12628	-0.243429	0.383022	1.59013e+07	3.03838e+07	23253206	31486978	2.7289e+07	3.05051e+07	High	High	High	High	High	High
A0A3Q7EQQ1	Uncharacterized protein OS=Solanum lycopersicum OX=4081 PE=3 SV=1	33	15	15	58.5	6.18	1194	-0.125753	0.83808	0.944972	1.90458e+08	2.26397e+08	3	3	2.68454	2.12855	2.35856	1.18046	2.61166	3.00227	1.91583e+08	1.59795e+08	151409488	65383912	1.97449e+08	187432144	High	High	High	High	High	High
A0A3Q7EQR4	Mago-bind domain-containing protein OS=Solanum lycopersicum OX=4081 GN=101261756 PE=4 SV=1	15	3	3	25.2	9	88	-0.516364	0.0584535	0.941249	2.69886e+07	1.84919e+07	3	3	-0.51619	-0.437256	-0.198121	-0.96076	-1.16295	-0.576948	2.08373e+07	2.69886e+07	25734462	14821760	14427260	1.56817e+07	High	High	High	High	High	High
A0A3Q7EQS4	Uncharacterized protein OS=Solanum lycopersicum OX=4081 GN=101261757 PE=4 SV=1	4	2	2	44.3	9	23	-0.420593	0.558988	0.941249	1.16348e+07	1.00978e+07	3	3	-2.6422	-1.63824	-1.6744	-1.83361	-1.83136	-3.55165	4773634	11739418	9249345	8093677	9077623	1.99489e+06	High	Peak Found	High	High	High	High
A0A3Q7EQS6	Uncharacterized protein OS=Solanum lycopersicum OX=4081 PE=3 SV=1	5	4	4	98.1	7.65	54	-0.048315	0.924404	0.945734	8.90278e+06	1.04787e+07	2	3	-1.7995	-2.28341		-1.7802	-1.72974	-2.75937	8.56105e+06	7.50641e+06		8.39895e+06	9.74009e+06	3.45475e+06	High	High	High	High	High	Peak Found
A0A3Q7EQS7	Pectin acetylesterase OS=Solanum lycopersicum OX=4081 GN=101268518 PE=3 SV=1	34	10	10	46.3	7.94	547	0.220982	0.724838	0.941249	9.49341e+07	7.47082e+07	3	3	1.38186	1.37732	-0.297551	1.05362	1.33414	0.736816	77662395	9.49341e+07	2.40206e+07	5.98808e+07	8.14484e+07	3.8983e+07	High	High	High	High	High	High
A0A3Q7EQU1	Uncharacterized protein OS=Solanum lycopersicum OX=4081 GN=101244420 PE=3 SV=1	34	24	24	84.1	7.31	893	0.0315683	0.91605	0.944972	5.97114e+07	4.46821e+07	3	3	0.093502	0.708401	0.864047	0.312048	0.845587	0.60302	31796317	5.97114e+07	5.37353e+07	35814012	5.80516e+07	3.55302e+07	High	High	High	High	High	High
A0A3Q7EQU5	Uncharacterized protein OS=Solanum lycopersicum OX=4081 GN=101250165 PE=3 SV=1	64	19	5	41.6	5.49	4997	0.187947	0.350071	0.941249	2.76615e+08	3.38466e+08	3	3	2.8673	3.17006	2.89697	3.23329	3.3846	2.88028	2.17457e+08	3.28919e+08	2.19902e+08	2.7129e+08	337390056	1.72235e+08	High	High	High	High	High	High
A0A3Q7EQV5	Uncharacterized protein OS=Solanum lycopersicum OX=4081 PE=3 SV=1	41	17	17	47.8	9.07	2147	-0.38606	0.0913909	0.941249	1.9711e+08	1.74461e+08	3	3	2.85635	2.40959	2.40809	2.27718	2.24699	1.99168	2.15813e+08	194162920	156697884	1.39835e+08	1.53348e+08	9.30305e+07	High	High	High	High	High	High
A0A3Q7EQV9	Glycosyltransferase OS=Solanum lycopersicum OX=4081 GN=101254539 PE=3 SV=1	1	1	1	55	5.97	14	0.396057	0.505676	0.941249	7.53233e+06	7.38094e+06	3	2	-2.28679	-2.11804	-3.31215		-1.89497	-2.45757	6.10713e+06	8418075	2.97235e+06		8686102	4.25861e+06	Peak Found	Peak Found	Peak Found	Not Found	Peak Found	High
A0A3Q7EQW9	Phosphatidylserine decarboxylase proenzyme 2 OS=Solanum lycopersicum OX=4081 GN=101266981 PE=3 SV=1	4	2	2	72.4	6.02	146	-0.142243	0.767277	0.941249	1.35498e+07	1.19202e+07	3	3	-1.33418	-1.8489	-1.45457	-1.59424	-1.00988	-2.46026	11819532	10144526	1.07718e+07	9.55439e+06	1.60422e+07	4250689	High	High	High	High	High	High
A0A3Q7EQX8	Uncharacterized protein OS=Solanum lycopersicum OX=4081 GN=101262945 PE=4 SV=1	23	3	3	28.6	7.02	330	-1.30615	0.0574308	0.941249	1.35062e+07	5.77126e+06	3	3	-1.44433	-1.61639	-0.531651	-3.2091	-2.01016	-2.29156	10950713	11918565	20422672	3.11949e+06	8.01951e+06	4.77797e+06	High	High	High	High	High	High
A0A3Q7EQY6	Uncharacterized protein OS=Solanum lycopersicum OX=4081 PE=3 SV=1	73	11	11	25	5.33	611	0.991701	0.00522512	0.644936	8.46164e+07	1.28549e+08	3	3	1.20298	0.969418	1.21353	1.8366	2.39283	2.1316	68606008	7.15536e+07	6.84642e+07	1.03036e+08	1.6966e+08	1.02505e+08	High	High	High	High	High	High
A0A3Q7EQZ3	AAI domain-containing protein OS=Solanum lycopersicum OX=4081 GN=101250539 PE=4 SV=1	31	5	5	20.6	7.88	655	-0.18576	0.262049	0.941249	1431979092	1073210952	3	3	5.28391	4.92973	5.35528	4.89814	5.03425	5.07925	1161032560	1113789188	1208526196	8.6021e+08	1058586579	7.90822e+08	High	High	High	High	High	High
A0A3Q7EQZ7	Protein kinase domain-containing protein OS=Solanum lycopersicum OX=4081 PE=3 SV=1	8	7	6	112.8	6.62	153	0.698947	0.0385511	0.941249	1.08781e+07	1.53725e+07	3	3	-2.2908	-1.57893	-1.77142	-1.1067	-1.35742	-1.08019	6.09019e+06	1.22321e+07	8.64779e+06	1.33958e+07	1.26079e+07	11063742	High	High	High	High	High	High
A0A3Q7ER05	Peroxidase OS=Solanum lycopersicum OX=4081 GN=544293 PE=3 SV=1	58	12	11	35.9	7.62	1016	-0.00203252	0.997991	0.95007	70333905	7.07765e+07	3	3	0.936262	0.466042	1.82057	0.975622	2.23754	0.00361443	57025940	5.04778e+07	1.0428e+08	56729454	152346796	23450897	High	High	High	High	High	High
A0A3Q7ER08	PHD-type domain-containing protein OS=Solanum lycopersicum OX=4081 GN=101250743 PE=4 SV=1	14	4	3	28.1	5.16	313	0.189275	0.388656	0.941249	1.92222e+07	2.05428e+07	3	3	-1.45046	-0.926834	-0.846303	-0.809019	-0.867231	-0.979523	1.09043e+07	1.92222e+07	1.64208e+07	16465617	1.77094e+07	11863305	High	High	High	High	High	High
A0A3Q7ER11	Uncharacterized protein OS=Solanum lycopersicum OX=4081 GN=101248429 PE=4 SV=1	7	3	3	43.3	6.52	39	-0.40421	0.178937	0.941249	1.22015e+07	9.47227e+06	2	2	-1.48056	-1.69288		-2.15891	-1.82295		10679145	11303127		6.45983e+06	9130684		Peak Found	Peak Found	Not Found	High	High	High
A0A3Q7ER18	FabA domain-containing protein OS=Solanum lycopersicum OX=4081 GN=101266461 PE=3 SV=1	34	9	9	24.9	8.87	804	0.0638567	0.862629	0.944972	1.27239e+08	1.20891e+08	3	3	2.34674	1.79987	1.47887	1.47495	2.24498	2.09712	1.51589e+08	1.27239e+08	82288363	8.01901e+07	153134704	1.00084e+08	High	High	High	High	High	High
A0A3Q7ER22	Uncharacterized protein OS=Solanum lycopersicum OX=4081 PE=3 SV=1	62	16	16	34.9	6.33	1376	-0.0389	0.82319	0.943859	3.50792e+08	3.34147e+08	3	3	3.6719	3.1911	3.2397	3.21476	3.38488	3.38636	379823136	333753564	2.78871e+08	2.67828e+08	3.37456e+08	2.44605e+08	High	High	High	High	High	High
A0A3Q7ER32	RRM domain-containing protein OS=Solanum lycopersicum OX=4081 GN=101257217 PE=4 SV=1	6	2	1	30	11.14	66	-0.00399667	0.962109	0.94807	9.74277e+06	9.69668e+06	2	3		-1.86182	-1.97582	-1.88539	-2.02221	-1.86085		10054131	7505409	7808315	7952800	6440214	Not Found	High	High	High	Peak Found	High
A0A3Q7ER36	HMA domain-containing protein OS=Solanum lycopersicum OX=4081 PE=4 SV=1	16	2	2	24.7	8.6	51	0.175392	0.565608	0.941249	6.76749e+07	6.92079e+07	2	2		1.00998	0.744817		0.832441	1.27314		73593744	49472980		57525024	56535964	High	High	High	High	High	High
A0A3Q7ER45	PPM-type phosphatase domain-containing protein OS=Solanum lycopersicum OX=4081 GN=101254846 PE=4 SV=1	23	6	2	30.9	7.28	258	-0.395111	0.574631	0.941249	1.58141e+07	1.08272e+07	2	3		-0.895708	-1.54431	-2.48409	-0.977411	-1.38386		19641387	1.01221e+07	5.15623e+06	16407289	8.9637e+06	Not Found	High	High	High	High	High
A0A3Q7ER58	RRM domain-containing protein OS=Solanum lycopersicum OX=4081 PE=4 SV=1	11	7	7	98.2	6.38	74	1.05249	0.170769	0.941249	5.87877e+06	8.96803e+06	3	3	-2.64437	-4.22991	-2.41294	-1.91371	-2.56038	-1.65565	4.76644e+06	1.9475e+06	5.54356e+06	7.65658e+06	5.47666e+06	7.42454e+06	High	Peak Found	High	High	High	High
A0A3Q7ER65	Uncharacterized protein OS=Solanum lycopersicum OX=4081 GN=101267654 PE=4 SV=1	10	2	2	21.5	9.07	53	-0.206965	0.478078	0.941249	9.92105e+06	7.85526e+06	2	3	-1.92672		-1.86695	-2.49227	-1.97234	-1.84679	7.83843e+06		8093707	5127059	8232526	6503291	Peak Found	High	High	Peak Found	High	High
A0A3Q7ER66	Tudor domain-containing protein OS=Solanum lycopersicum OX=4081 PE=4 SV=1	10	3	3	35.8	5.69	276	-0.192849	0.629605	0.941249	27879442	2.83421e+07	3	3	-0.0823669	-0.390404	-0.581367	0.00703812	-0.474833	-1.16489	28147182	27879442	1.97309e+07	2.89892e+07	23244943	1.04329e+07	High	High	High	High	High	High
A0A3Q7ER72	Uncharacterized protein OS=Solanum lycopersicum OX=4081 PE=4 SV=1	7	4	3	85.5	8.66	126	0.287917	0.574321	0.941249	1.01665e+07	8.47821e+06	3	3	-1.85414	-1.71711	-3.11388	-2.08582	-1.62714	-2.10842	8242889	1.11149e+07	3.41025e+06	6.79553e+06	1.0458e+07	5.42468e+06	High	High	High	Peak Found	High	High
A0A3Q7ER77	Uncharacterized protein OS=Solanum lycopersicum OX=4081 GN=101245802 PE=4 SV=1	3	2	2	68.6	8.13	0	-0.226913	0.510141	0.941249	1.29181e+07	1.05559e+07	3	2	-1.58014	-1.19594	-1.52345		-1.30822	-2.01196	9966876	15951207	10269571		13045293	5799762	Peak Found	Peak Found	High	Not Found	High	Peak Found
A0A3Q7ERA2	Uncharacterized protein OS=Solanum lycopersicum OX=4081 PE=4 SV=1	8	3	3	35.8	7.74	220	0.454653	0.458412	0.941249	4.24444e+07	4.68643e+07	3	3	0.344341	0.215969	-1.10017	0.38084	-0.303001	0.74626	3.78344e+07	4.24444e+07	1.37712e+07	37563093	2.61851e+07	3.9239e+07	High	High	High	High	High	High
A0A3Q7ERA4	Non-lysosomal glucosylceramidase OS=Solanum lycopersicum OX=4081 GN=101261555 PE=3 SV=1	1	1	1	106.2	5.68	16	0.19032	0.597773	0.941249	6.32065e+06	6.24306e+06	2	2		-2.38046	-2.7057	-2.61235		-2.09317		7.01806e+06	4.52543e+06	4.71762e+06		5.48232e+06	Not Found	Peak Found	Peak Found	High	Not Found	Peak Found
A0A3Q7ERA7	GTP_cyclohydro2 domain-containing protein OS=Solanum lycopersicum OX=4081 GN=544238 PE=3 SV=1	36	17	13	59.7	6.54	994	0.28625	0.531673	0.941249	2.31166e+07	4.14926e+07	3	3	-0.68255	0.474182	-0.683913	0.217068	0.0750751	-0.325674	1.85678e+07	50763376	1.83771e+07	3.35321e+07	3.40304e+07	1.86652e+07	High	High	High	High	High	High
A0A3Q7ERA8	Uncharacterized protein OS=Solanum lycopersicum OX=4081 PE=4 SV=1	26	13	10	63.2	8.73	481	-0.300888	0.354766	0.941249	4.11392e+07	3.29478e+07	3	3	0.735723	0.00792885	0.147674	-0.363764	0.130762	0.221664	4.96255e+07	36744642	3.27047e+07	2.24189e+07	35369609	27277154	High	High	High	High	High	High
A0A3Q7ERB4	PLAT domain-containing protein OS=Solanum lycopersicum OX=4081 PE=4 SV=1	42	9	6	23.2	9.22	737	0.00300667	0.982986	0.949292	5.09522e+08	4.76448e+08	3	3	3.95007	3.71906	3.77823	3.7266	3.68625	4.04353	4.60595e+08	481231764	4.05058e+08	3.81887e+08	415851896	3.8574e+08	High	High	High	High	High	High
A0A3Q7ERD0	GFO_IDH_MocA domain-containing protein OS=Solanum lycopersicum OX=4081 GN=101248809 PE=4 SV=1	20	6	6	39.4	7.27	273	0.0752333	0.871175	0.944972	19843964	1.62015e+07	3	3	-0.389227	-0.880905	-0.991218	0.0622349	-1.28165	-0.816235	22754148	19843964	1.48515e+07	30119788	13287738	13284950	High	High	High	High	High	High
A0A3Q7ERD5	Uncharacterized protein OS=Solanum lycopersicum OX=4081 PE=3 SV=1	1	1	1	173.3	5.66	14																				Not Found	Not Found	High	Not Found	Not Found	Not Found
A0A3Q7ERD6	J domain-containing protein OS=Solanum lycopersicum OX=4081 PE=4 SV=1	7	5	3	80.8	9.03	62	0.076095	0.839179	0.944972	1.00486e+07	1.07953e+07	2	2	-1.90533		-1.85149	-2.13144	-1.47319		7.95549e+06		8180936	6.58401e+06	11635687		High	Not Found	Peak Found	Peak Found	High	Not Found
A0A3Q7ERG2	Uncharacterized protein OS=Solanum lycopersicum OX=4081 PE=4 SV=1	8	1	1	12.4	6.68	20				1.34896e+07		2			-1.32688	-1.57187					14567269	9930621				Not Found	Peak Found	High	Not Found	Not Found	Not Found
A0A3Q7ERH5	FBPase domain-containing protein OS=Solanum lycopersicum OX=4081 PE=3 SV=1	31	10	10	44.3	6.29	370	-0.0345403	0.943123	0.945734	5.86677e+07	4.65087e+07	3	3	0.925531	-0.250767	0.659724	0.962982	0.239723	0.028162	5.66034e+07	3.07128e+07	4.66394e+07	5.62346e+07	38144436	2.38533e+07	High	High	High	High	High	High
A0A3Q7ERI0	TPX2 domain-containing protein OS=Solanum lycopersicum OX=4081 PE=4 SV=1	23	9	9	50.4	9.82	291	-1.65506	0.0254151	0.941249	42025700	1.83227e+07	3	3	0.191916	0.201666	0.194663	-0.871437	-1.10414	-2.40137	34040982	42025700	33787436	1.57684e+07	1.50275e+07	4427774	High	High	High	High	High	High
A0A3Q7ERI3	Uncharacterized protein OS=Solanum lycopersicum OX=4081 GN=101254738 PE=4 SV=1	3	1	1	46.9	6.6	16	-0.0671507	0.942072	0.945734	2.61959e+07	2.30708e+07	3	3	-2.02694	-0.165215	-0.503497	-0.641581	-2.22302	-0.0325031	7.31241e+06	32589134	20825132	18491928	6919430	22871096	High	Peak Found	Peak Found	Peak Found	Peak Found	Peak Found
A0A3Q7ERJ1	Ribosome biogenesis protein BOP1 homolog OS=Solanum lycopersicum OX=4081 PE=3 SV=1	13	13	13	118	5.99	977	0.155607	0.77506	0.941249	1.44669e+08	131547116	3	3	1.01782	2.23074	1.96184	2.2689	1.18933	2.21899	6.03428e+07	1.71525e+08	115008472	1.39035e+08	7.367e+07	108906544	High	High	High	High	High	High
A0A3Q7ERJ6	Uncharacterized protein OS=Solanum lycopersicum OX=4081 PE=3 SV=1	14	8	6	94.9	6.68	219	0.282219	0.224548	0.941249	17847416	1.72594e+07	3	3	-1.50796	-1.03389	-1.04998	-1.12815	-0.90589	-0.711134	10478242	17847416	1.42587e+07	1.31981e+07	1.72412e+07	1.42889e+07	High	High	High	High	High	High
A0A3Q7ERL4	Uncharacterized protein OS=Solanum lycopersicum OX=4081 PE=4 SV=1	3	1	1	49.1	8.21	53																				Not Found	Not Found	High	Not Found	Not Found	High
A0A3Q7ERM2	Phospholipase D OS=Solanum lycopersicum OX=4081 PE=3 SV=1	2	2	1	95.5	6.74	73																				High	Not Found	Not Found	Not Found	Not Found	Not Found
A0A3Q7ERM4	PKS_AT domain-containing protein OS=Solanum lycopersicum OX=4081 PE=4 SV=1	45	17	17	44	7.21	1750	0.0687167	0.757169	0.941249	3.134e+08	2.94041e+08	3	3	2.84103	3.26664	3.07709	3.19857	2.81291	3.37943	213533518	3.51692e+08	2.49145e+08	264838752	2.27006e+08	2.43434e+08	High	High	High	High	High	High
A0A3Q7ERM5	Uncharacterized protein OS=Solanum lycopersicum OX=4081 GN=101267273 PE=3 SV=1	55	34	16	72.9	5.91	3841	-0.0531133	0.789117	0.941249	2.74766e+08	3.08093e+08	3	3	3.37201	2.91053	2.83705	3.09764	3.03226	2.83035	3.08537e+08	2.74766e+08	210957020	2.46945e+08	264282054	1.66376e+08	High	High	High	High	High	High
A0A3Q7ERP3	Uncharacterized protein OS=Solanum lycopersicum OX=4081 GN=543627 PE=4 SV=1	3	2	2	65.5	8.31	26	-0.00502	0.974708	0.949219	14328772	1.27761e+07	3	3	-1.30258	-1.35069	-1.53361	-1.5794	-1.47748	-1.14506	12081280	14328772	10197472	9.65321e+06	11601184	10577247	Peak Found	High	High	Peak Found	Peak Found	Peak Found
A0A3Q7ERP9	Glycos_transf_1 domain-containing protein OS=Solanum lycopersicum OX=4081 GN=101266854 PE=4 SV=1	6	4	4	87.7	7.5	335	0.38068	0.594027	0.941249	6.13768e+06	5.41692e+06	3	3	-3.76064	-2.30375	-2.59708	-1.73483	-3.40163	-2.38297	2198683	7.40135e+06	4.87931e+06	8.66722e+06	3.05685e+06	4484613	High	High	High	High	High	High
A0A3Q7ERQ2	Amidase domain-containing protein OS=Solanum lycopersicum OX=4081 GN=101268146 PE=4 SV=1	11	6	6	67.8	6.55	64	0.324167	0.42634	0.941249	8.1818e+06	9.88056e+06	2	3	-1.85726		-2.49256	-2.10711	-1.99511	-1.45001	8.22506e+06		5245896	6695992	8.10362e+06	8561987	High	High	Peak Found	High	High	High
A0A3Q7ERR1	Coatomer subunit beta OS=Solanum lycopersicum OX=4081 GN=101265667 PE=4 SV=1	28	22	8	105.8	6.04	1137	0.02395	0.903757	0.944972	7.32464e+07	7.87254e+07	3	3	0.994799	1.22467	0.91059	1.3732	0.999052	0.829657	59387331	8.54024e+07	55497141	74729618	64567202	4.15741e+07	High	High	High	High	High	High
A0A3Q7ERR3	Peptide-methionine (R)-S-oxide reductase OS=Solanum lycopersicum OX=4081 GN=101252727 PE=3 SV=1	11	2	2	19.1	9.35	47	0.266883	0.655655	0.941249	3.84944e+07	4.75409e+07	3	3	0.4636	-0.029623	0.0518084	-0.40634	0.271393	1.42138	41094860	35800564	3.06021e+07	21766922	38991020	62654222	High	Peak Found	High	High	High	High
A0A3Q7ERS1	Uncharacterized protein OS=Solanum lycopersicum OX=4081 PE=4 SV=1	6	2	1	38.8	6.92	58	0.992794	0.0681443	0.941249	17033516	3.71071e+07	3	3	-1.30865	-1.10123	-0.187821	0.2614	-0.273895	0.393177	12030568	17033516	25918840	34578548	26718772	30720560	High	High	Peak Found	High	Peak Found	Peak Found
A0A3Q7ERS3	Aldo_ket_red domain-containing protein OS=Solanum lycopersicum OX=4081 GN=101254135 PE=4 SV=1	34	9	9	34.6	5.58	444	0.310195	0.530336	0.941249	5.89541e+07	8.77199e+07	3	3	1.6436	0.640451	0.666751	1.56992	0.677076	1.63439	9.31112e+07	5.69642e+07	4.68671e+07	8.56466e+07	5.16521e+07	7.26224e+07	High	High	High	High	High	High
A0A3Q7ERT9	Uncharacterized protein OS=Solanum lycopersicum OX=4081 PE=4 SV=1	13	1	1	13.8	10.7	31																				High	High	Not Found	High	High	Not Found
A0A3Q7ERU1	Uncharacterized protein OS=Solanum lycopersicum OX=4081 PE=4 SV=1	3	1	1	48.3	5.8	0																				Not Found	Not Found	Not Found	Not Found	High	Not Found
A0A3Q7ERU3	EGF_CA domain-containing protein OS=Solanum lycopersicum OX=4081 PE=4 SV=1	24	12	12	79.5	5.52	628	0.012648	0.792255	0.941249	7.26578e+07	7.21372e+07	3	3	0.983158	1.04976	0.903056	1.00309	0.961868	1.00896	5.89101e+07	7.56514e+07	5.52081e+07	5.78201e+07	6.29243e+07	47075830	High	High	High	High	High	High
A0A3Q7ERV2	Uncharacterized protein OS=Solanum lycopersicum OX=4081 GN=101267745 PE=3 SV=1	7	4	4	69.3	6.96	27	1.35557			2.27341e+06	2.41634e+06	1	3		-4.00667		0.253862	-4.65953	-3.54762		2.27341e+06		34398337	1.27823e+06	2.00047e+06	Peak Found	Peak Found	Peak Found	High	High	High
A0A3Q7ERV5	AA_TRNA_LIGASE_II domain-containing protein OS=Solanum lycopersicum OX=4081 GN=101259000 PE=3 SV=1	22	13	13	75.1	6.42	317	0.434206	0.404031	0.941249	2.84676e+07	4.49446e+07	3	3	-0.784466	0.520779	-0.383519	-0.233524	0.219305	0.669632	1.73014e+07	5.24297e+07	22631072	2.45369e+07	3.76084e+07	37209202	High	High	High	High	High	High
A0A3Q7ERV7	Serine/threonine-protein kinase TOR OS=Solanum lycopersicum OX=4081 PE=3 SV=1	1	1	1	281.5	7.11	16																				Not Found	Not Found	Not Found	High	Not Found	High
A0A3Q7ERY1	Magnesium transporter OS=Solanum lycopersicum OX=4081 GN=101261964 PE=3 SV=1	2	1	1	54.9	4.94	18					6.93204e+06		1					-2.50643						5.68536e+06		Not Found	Not Found	Not Found	Not Found	High	Not Found
A0A3Q7ES18	Pinin_SDK_memA domain-containing protein OS=Solanum lycopersicum OX=4081 GN=101248146 PE=4 SV=1	21	9	9	48.1	5.68	324	-0.168084	0.529157	0.941249	2.96226e+07	2.38165e+07	3	3	0.0433998	-0.485044	-0.326142	-0.0804214	-0.725815	-0.465803	3.0711e+07	2.61093e+07	2.35492e+07	2.7284e+07	19533282	1.69375e+07	High	High	High	High	High	High
A0A3Q7ES21	Uncharacterized protein OS=Solanum lycopersicum OX=4081 PE=4 SV=1	7	3	3	63.5	9.7	99	-0.10196	0.885584	0.944972	4.35442e+06	4.32023e+06	3	3	-2.32493	-3.14056	-3.09229	-2.04151	-4.11281	-2.70934	5.94781e+06	4.14385e+06	3461657	7.00748e+06	1.86719e+06	3.57668e+06	High	High	High	High	High	High
A0A3Q7ES26	Glycosyltransferase OS=Solanum lycopersicum OX=4081 GN=101250058 PE=3 SV=1	6	2	1	54	6.21	154																				Not Found	Not Found	Not Found	Not Found	High	Not Found
A0A3Q7ES41	WD_REPEATS_REGION domain-containing protein OS=Solanum lycopersicum OX=4081 GN=101266983 PE=4 SV=1	36	9	9	37.7	8.1	386	-0.074398	0.780072	0.941249	3.02594e+07	3.06178e+07	3	3	-0.280577	0.140577	-0.590854	-0.233278	-0.145903	-0.574867	24533974	4.02833e+07	1.96016e+07	2.45411e+07	2.91975e+07	1.57043e+07	High	High	High	High	High	High
A0A3Q7ES43	40S ribosomal protein S27 OS=Solanum lycopersicum OX=4081 PE=3 SV=1	7	2	2	21.4	9.13	440	0.27444	0.066159	0.941249	3.93261e+08	513458328	3	3	3.41945	3.57805	3.3539	3.83453	3.78676	3.55343	318851250	436422424	301841858	4.11552e+08	445857982	274637207	High	High	High	High	High	High
A0A3Q7ES58	Uncharacterized protein OS=Solanum lycopersicum OX=4081 PE=4 SV=1	24	6	6	35.7	5.17	218	-0.0854508	0.698546	0.941249	4.51139e+07	4.00761e+07	3	3	0.295612	0.483829	-0.18196	0.15509	0.178499	0.00753975	3.65778e+07	5.11039e+07	2.60244e+07	32122126	36559570	23514764	High	High	High	High	High	High
A0A3Q7ES60	TPR_REGION domain-containing protein OS=Solanum lycopersicum OX=4081 PE=4 SV=1	46	9	9	18.1	5.15	109	-0.363867	0.261433	0.941249	3.80173e+07	2.36264e+07	3	3	0.0486965	-0.0860062	0.201604	-0.792889	0.123695	-0.258114	30823973	34428383	3.39504e+07	1.66508e+07	3.51968e+07	1.95601e+07	High	High	High	High	High	High
A0A3Q7ES72	Uncharacterized protein OS=Solanum lycopersicum OX=4081 PE=3 SV=1	10	6	6	78.1	8.81	669	-0.340097	0.565128	0.941249	288820832	1.72698e+08	3	3	3.18611	2.9825	2.15262	1.86519	2.13241	3.30334	271234256	288820832	1.31268e+08	1.05098e+08	1.4164e+08	230927712	High	High	High	High	High	High
A0A3Q7ES73	SWIB domain-containing protein OS=Solanum lycopersicum OX=4081 GN=101245505 PE=4 SV=1	45	9	9	16	10.33	985	0.380527	0.258494	0.941249	9.96968e+07	1.07058e+08	3	3	1.31211	1.65339	1.42471	2.26975	1.34023	1.92181	73996936	114955264	7.92565e+07	1.39117e+08	81793384	8.86324e+07	High	High	High	High	High	High
A0A3Q7ES75	Uncharacterized protein OS=Solanum lycopersicum OX=4081 GN=101244107 PE=4 SV=1	52	6	6	16.3	5.71	140	-0.0800427	0.549433	0.941249	5.84258e+07	5.65563e+07	3	3	0.778801	0.490458	0.653766	0.732265	0.521912	0.42872	5.11296e+07	51339294	46447094	4.79238e+07	4.63851e+07	3.14868e+07	High	High	High	High	High	High
A0A3Q7ES76	Peroxidase OS=Solanum lycopersicum OX=4081 PE=3 SV=1	5	1	1	37.8	5.3	33																				High	Peak Found	Peak Found	Peak Found	Peak Found	Not Found
A0A3Q7ES82	Uncharacterized protein OS=Solanum lycopersicum OX=4081 PE=3 SV=1	12	10	10	107.4	5.41	445	0.139687	0.509288	0.941249	1.75736e+08	1.73845e+08	3	3	2.41291	1.76967	2.2425	2.27208	2.26093	2.31113	1.58704e+08	1.24604e+08	1.39706e+08	1.39342e+08	1.54837e+08	116088936	High	High	High	High	High	High
A0A3Q7ES85	Uncharacterized protein OS=Solanum lycopersicum OX=4081 PE=4 SV=1	32	35	35	133.1	5.38	4112	0.20095	0.657178	0.941249	9.24111e+08	9.66721e+08	3	3	4.65203	4.76172	4.02531	4.10578	4.61725	5.31888	7.49259e+08	991353744	4.80721e+08	4.96685e+08	7.92863e+08	9.33714e+08	High	High	High	High	High	High
A0A3Q7ES92	Uncharacterized protein OS=Solanum lycopersicum OX=4081 GN=101259199 PE=4 SV=1	42	8	7	26.2	7.78	879	-0.2023	0.349955	0.941249	1.14895e+08	1.04363e+08	3	3	2.10144	1.60328	1.6294	1.53589	1.76888	1.42245	1.27887e+08	1.11031e+08	91338600	8.36503e+07	1.10092e+08	6.27006e+07	High	High	High	High	High	High
A0A3Q7ESA3	Uncharacterized protein OS=Solanum lycopersicum OX=4081 PE=4 SV=1	23	5	2	29.1	6.09	69	1.04765	0.718465	0.941249	2.08768e+07	3.89682e+07	2	2	1.32685		-2.97385		1.54736	-1.09906	74756768		3757841		94421336	10919966	High	Not Found	Peak Found	Not Found	Peak Found	High
A0A3Q7ESA9	APH domain-containing protein OS=Solanum lycopersicum OX=4081 GN=101249769 PE=4 SV=1	29	12	12	47.8	6.06	516	-0.161791	0.573668	0.941249	6.51246e+07	5.63537e+07	3	3	1.2897	0.693981	0.810363	0.646862	1.14513	0.516678	7.28566e+07	59117555	5.17725e+07	4.51692e+07	7.14472e+07	3.34662e+07	High	High	High	High	High	High
A0A3Q7ESC5	PKS_ER domain-containing protein OS=Solanum lycopersicum OX=4081 GN=101250635 PE=3 SV=1	78	25	25	39	6.24	1990	-0.0818067	0.806509	0.942589	1.49474e+08	1.29971e+08	3	3	1.74434	2.07538	2.00898	1.43233	1.72234	2.42861	99845240	1.54014e+08	1.18828e+08	7.78558e+07	106596796	1.25938e+08	High	High	High	High	High	High
A0A3Q7ESC6	Uncharacterized protein OS=Solanum lycopersicum OX=4081 GN=101245002 PE=4 SV=1	15	2	2	17.4	5.72	0																				Not Found	Not Found	High	Not Found	High	Not Found
A0A3Q7ESC8	Uncharacterized protein OS=Solanum lycopersicum OX=4081 GN=101255525 PE=4 SV=1	10	1	1	12.8	10.17	79	0.448308	0.568657	0.941249	18463606	2.77216e+07	3	2	-1.76678	-0.984921	0.0816603	-0.605848	-0.277563		8757389	18463606	31241916	18955660	26650948		High	Peak Found	High	Peak Found	High	Not Found
A0A3Q7ESD1	Uncharacterized protein OS=Solanum lycopersicum OX=4081 GN=101262668 PE=4 SV=1	35	15	15	62.1	8.66	710	0.0772295	0.917688	0.944972	2.7166e+07	3.4422e+07	3	3	-1.21532	-0.427803	-0.0597162	-0.0643177	0.293287	-1.70012	1.28346e+07	2.7166e+07	2.83256e+07	2.75902e+07	3.95872e+07	7.19921e+06	High	High	High	High	High	High
A0A3Q7ESD9	Uncharacterized protein OS=Solanum lycopersicum OX=4081 GN=101252927 PE=4 SV=1	8	1	1	14.5	9.85	162	0.305955	0.444741	0.941249	1.68998e+07	1.41633e+07	3	3	-1.06539	-1.36801	-1.13583	-1.3455	-0.198435	-1.10743	14240141	14157795	13434952	11352277	28153484	10856788	High	Peak Found	High	High	Peak Found	Peak Found
A0A3Q7ESH7	Uncharacterized protein OS=Solanum lycopersicum OX=4081 PE=3 SV=1	22	3	3	18.7	5.86	329	-0.0681583	0.651924	0.941249	4.44705e+07	4.7484e+07	3	3	0.224457	0.57901	0.260007	0.437845	0.269665	0.151489	3.48175e+07	54589194	3.53529e+07	3.90771e+07	3.89443e+07	2.59821e+07	High	High	High	High	High	High
A0A3Q7ESI0	Uncharacterized protein OS=Solanum lycopersicum OX=4081 PE=4 SV=1	1	1	1	95	6.04	36																				High	High	High	High	High	Peak Found
A0A3Q7ESI1	Uncharacterized protein OS=Solanum lycopersicum OX=4081 PE=4 SV=1	5	2	2	59.4	6.98	15																				Not Found	High	Not Found	Not Found	High	Not Found
A0A3Q7ESI2	Uncharacterized protein OS=Solanum lycopersicum OX=4081 PE=4 SV=1	4	1	1	37.5	7.74	133	0.15333	0.37104	0.941249	3.937e+06	4.25459e+06	3	2	-3.22279	-3.20932	-3.46474	-3.01235	-3.27889		3.19207e+06	3.95098e+06	2.67402e+06	3575270	3.32831e+06		High	High	High	High	High	Not Found
A0A3Q7ESI6	Phospho-2-dehydro-3-deoxyheptonate aldolase OS=Solanum lycopersicum OX=4081 PE=3 SV=1	60	6	3	18	9.52	268	-0.310331	0.711037	0.941249	1.12207e+07	5.16482e+06	3	3	-1.79788	-1.70344	-1.6648	-2.80086	-0.474514	-2.82174	8.57068e+06	1.12207e+07	9.31109e+06	4139750	2.32501e+07	3.3086e+06	Peak Found	High	Peak Found	High	High	High
A0A3Q7ESJ1	Uncharacterized protein OS=Solanum lycopersicum OX=4081 GN=101244531 PE=4 SV=1	16	6	5	40.3	6.47	247	-0.39756	0.05798	0.941249	1.1788e+07	8.32248e+06	3	3	-1.45449	-1.73414	-1.65552	-2.17034	-2.10306	-1.76343	1.08738e+07	1.09845e+07	9.37119e+06	6.40884e+06	7.51938e+06	6.8901e+06	High	High	High	High	High	High
A0A3Q7ESL4	Thioredoxin domain-containing protein OS=Solanum lycopersicum OX=4081 GN=101262362 PE=4 SV=1	22	4	4	19.9	8.16	148	-0.00145067	0.998265	0.95007	4.44697e+07	3.00486e+07	3	3	-1.5875	0.318172	0.259982	-0.260353	-0.371332	-0.382013	9916180	45560316	35352332	2.40848e+07	2.49738e+07	1.79504e+07	High	High	High	High	High	High
A0A3Q7ESL5	Uncharacterized protein OS=Solanum lycopersicum OX=4081 PE=4 SV=1	29	7	7	41.2	6.76	711	0.0292967	0.685562	0.941249	2.07982e+08	1.95679e+08	3	3	2.60019	2.48808	2.48555	2.44277	2.6136	2.60534	1.80703e+08	2.05019e+08	1.65341e+08	1.56843e+08	1.97714e+08	1.4235e+08	High	High	High	High	High	High
A0A3Q7ESN2	Uncharacterized protein OS=Solanum lycopersicum OX=4081 PE=4 SV=1	10	15	15	265.3	6.09	1150	0.325313	0.445281	0.941249	9.246e+07	1.02428e+08	3	3	1.33087	1.33395	1.51173	1.29779	1.37877	2.47593	7.49655e+07	9.21228e+07	84184322	7.09235e+07	84007388	1.30137e+08	High	High	High	High	High	High
A0A3Q7ESN3	M16C_associated domain-containing protein OS=Solanum lycopersicum OX=4081 GN=101250549 PE=4 SV=1	54	57	57	120.5	5.78	4171	-0.386235	0.906635	0.944972	1.56611e+08	1.32651e+08	3	3	8.21807	1.42044	2.07628	0.896334	1.75178	7.90797	8873919979	9.78145e+07	1.24502e+08	53695845	1.08794e+08	5618330532	High	High	High	High	High	High
A0A3Q7ESN6	Fe2OG dioxygenase domain-containing protein OS=Solanum lycopersicum OX=4081 PE=3 SV=1	3	1	1	40.9	6.99	32																				High	Not Found	Not Found	Not Found	Not Found	Not Found
A0A3Q7ESQ1	DYW_deaminase domain-containing protein OS=Solanum lycopersicum OX=4081 PE=4 SV=1	11	6	6	71.3	6.99	271	0.832837	0.0539351	0.941249	7.33184e+06	1.16043e+07	3	3	-2.75981	-2.31736	-2.03667	-1.76385	-1.76311	-1.08837	4.3999e+06	7.33184e+06	7.19545e+06	8494658	9517381	1.10012e+07	High	High	High	High	High	High
A0A3Q7ESR3	Peroxidase OS=Solanum lycopersicum OX=4081 GN=101244233 PE=3 SV=1	7	3	3	36.8	6.02	79																				High	Not Found	High	Peak Found	High	Not Found
A0A3Q7ESR9	VID27 domain-containing protein OS=Solanum lycopersicum OX=4081 GN=543891 PE=4 SV=1	7	3	3	71.1	6.46	60	0.49162			6.97608e+06	1.19793e+07	3	1	-2.39747	-1.40299	-2.82612		-1.71724		5.65613e+06	13818661	4163026		9.82488e+06		Peak Found	High	High	Not Found	High	Not Found
A0A3Q7ESS4	Protein kinase domain-containing protein OS=Solanum lycopersicum OX=4081 PE=3 SV=1	6	7	5	149.8	6.04	197	-0.0673193	0.87686	0.944972	36543254	4.12231e+07	3	3	0.0760136	0	-0.253304	0.441816	0.0656757	-0.88674	3.14132e+07	36543254	24768695	39184732	3.38094e+07	12651322	High	High	High	High	High	High
A0A3Q7EST7	DUF3506 domain-containing protein OS=Solanum lycopersicum OX=4081 GN=101268434 PE=4 SV=1	1	1	1	77.7	5.78	0	-0.07507	0.836618	0.944972	1.01363e+07	9.31621e+06	3	2	-2.36799	-1.57819	-1.87331	-1.81101	-2.21879		5.7729e+06	12238377	8.05808e+06	8.22146e+06	6939780		Peak Found	High	Peak Found	Peak Found	High	Not Found
A0A3Q7EST9	Carboxypeptidase OS=Solanum lycopersicum OX=4081 PE=3 SV=1	2	5	5	314.8	5.76	423	0.041987	0.848339	0.944972	9.14353e+07	8.95426e+07	3	3	1.55682	0.863359	1.29991	1.31492	1.32393	1.2072	8.76759e+07	66482028	72688820	7.1771e+07	80874452	54009904	High	High	High	High	High	High
A0A3Q7ESU4	Uncharacterized protein OS=Solanum lycopersicum OX=4081 PE=4 SV=1	8	3	3	39.9	7.11	55	-0.200555	0.829001	0.944524	6.01287e+06	5.34796e+06	2	2		-2.63713	-2.59307	-1.99884	-3.63247			5874252	4.89288e+06	7217822	2604868		Not Found	High	High	High	High	High
A0A3Q7ESV2	PsbP domain-containing protein OS=Solanum lycopersicum OX=4081 GN=101264980 PE=4 SV=1	43	10	10	32.3	8.7	581	0.000936667	0.997489	0.95007	1.79562e+08	1.73273e+08	3	3	2.73557	2.29681	1.92989	2.62992	2.1372	2.19796	1.98481e+08	1.79562e+08	1.12489e+08	1.78567e+08	142111024	107330120	High	High	High	High	High	High
A0A3Q7ESV5	Uncharacterized protein OS=Solanum lycopersicum OX=4081 PE=4 SV=1	53	2	2	7.7	5.19	83	-0.0584383	0.822439	0.943859	2.58641e+07	2.10272e+07	3	3	-0.507008	-0.268459	-0.651063	-0.223833	-0.951754	-0.426258	2.09703e+07	30338436	18800360	2.47023e+07	16701716	17408226	High	High	High	High	Peak Found	High
A0A3Q7ESW4	Uncharacterized protein OS=Solanum lycopersicum OX=4081 GN=778325 PE=4 SV=1	59	35	28	65.9	6.14	2074	0.315417	0.153109	0.941249	2.28965e+08	2.82939e+08	3	3	2.60773	2.88752	2.62422	2.81399	2.92783	3.3239	1.8165e+08	2.70419e+08	182021888	2.02868e+08	2.45828e+08	234242368	High	High	High	High	High	High
A0A3Q7ESW7	Uncharacterized protein OS=Solanum lycopersicum OX=4081 PE=4 SV=1	30	1	1	7.4	9.29	0	0.583598	0.0049134	0.62201	1.00646e+07	14964460	2	3	-1.88677	-1.84222		-1.20253	-1.39624	-1.24392	8058513	10191645		12534844	12273210	9876741	Peak Found	High	Not Found	Peak Found	High	Peak Found
A0A3Q7ESW9	Semialdhyde_dh domain-containing protein OS=Solanum lycopersicum OX=4081 PE=3 SV=1	50	14	14	43.4	7.25	1603	0.100853	0.79105	0.941249	136190433	1.23553e+08	3	3	1.70846	2.57533	1.87471	1.7561	2.57642	2.12854	97392876	217799888	1.08268e+08	9.74439e+07	1.92685e+08	1.02288e+08	High	High	High	High	High	High
A0A3Q7ESX2	Proteasome assembly chaperone 2 OS=Solanum lycopersicum OX=4081 GN=101258795 PE=3 SV=1	21	4	4	30.6	4.93	29	0.0854717	0.882426	0.944972	1.4951e+07	1.46663e+07	3	3	-1.29772	-1.32316	-0.13934	-1.29515	-0.088335	-1.12032	1.21221e+07	1.46049e+07	2.68047e+07	1.17555e+07	3.03861e+07	1.07602e+07	High	High	High	High	High	High
A0A3Q7ESX7	Uncharacterized protein OS=Solanum lycopersicum OX=4081 GN=101247149 PE=4 SV=1	7	1	1	21.1	9.89	91	0.355355	0.458916	0.941249	4.68093e+06	5.45097e+06	2	2	-3.28181	-2.65602			-2.37986	-2.84726	3.06411e+06	5797845			6.20665e+06	3.25057e+06	High	High	Not Found	High	High	High
A0A3Q7ESX8	Uncharacterized protein OS=Solanum lycopersicum OX=4081 PE=4 SV=1	1	1	1	142.5	6.29	20	0.649555			6247583	1.00978e+07	1	2		-2.54823		-1.95508	-1.84227			6247583		7.44011e+06	9009254		Not Found	High	Not Found	Peak Found	Peak Found	Not Found
A0A3Q7ESZ6	PB1 domain-containing protein OS=Solanum lycopersicum OX=4081 GN=101252825 PE=4 SV=1	35	13	12	54	6.21	322	0.861044	0.00151633	0.249547	5.42202e+07	9.83392e+07	3	3	0.749861	0.569225	0.528121	1.62572	1.31999	1.48463	5.01141e+07	5.42202e+07	4.25732e+07	89024344	8.06536e+07	6.5462e+07	High	High	High	High	High	High
A0A3Q7ET08	Uncharacterized protein OS=Solanum lycopersicum OX=4081 GN=101255248 PE=4 SV=1	50	10	10	21.9	6.4	437	0.717663	0.346195	0.941249	1.0126e+08	108511105	3	3	1.73608	0.0688019	1.44714	2.66248	1.46199	1.28054	99275354	3.83282e+07	8.04989e+07	182642573	8.89962e+07	5.68265e+07	High	High	High	High	High	High
A0A3Q7ET14	Uncharacterized protein OS=Solanum lycopersicum OX=4081 PE=4 SV=1	25	2	2	18.1	4.53	37	-0.141613	0.474986	0.941249	462285122	4.19613e+08	3	3	3.98857	3.66111	3.63738	3.54334	3.42711	3.89177	473051968	462285122	367380154	336331609	347479870	347223534	High	High	High	Peak Found	High	Peak Found
A0A3Q7ET47	LRRNT_2 domain-containing protein OS=Solanum lycopersicum OX=4081 GN=101265851 PE=4 SV=1	28	5	5	21.5	7.34	154	-1.97148	0.246782	0.941249	3.81838e+07	5.69383e+06	2	3	0.28606		-0.19094	-3.52708	0.0663738	-2.31105	3.63364e+07		2.58629e+07	2.50242e+06	3.38258e+07	4.71386e+06	High	High	High	High	High	High
A0A3Q7ET67	Uncharacterized protein OS=Solanum lycopersicum OX=4081 GN=101246482 PE=4 SV=1	42	3	3	10.4	7.39	25	-0.555486	0.318961	0.941249	1.79014e+07	1.71533e+07	3	3	-0.565361	-1.02953	-1.23496	-1.06917	-1.03553	-2.39161	2.01391e+07	1.79014e+07	1.25429e+07	1.37488e+07	1.57595e+07	4457849	High	High	High	High	High	Peak Found
A0A3Q7ET83	Uncharacterized protein OS=Solanum lycopersicum OX=4081 GN=101260481 PE=4 SV=1	4	2	2	64.7	5.66	0																				High	Not Found	Not Found	Not Found	High	Not Found
A0A3Q7ETC3	Uncharacterized protein OS=Solanum lycopersicum OX=4081 GN=101263553 PE=4 SV=1	53	9	5	23	5.19	866	0.112087	0.429779	0.941249	9.50193e+07	1.0246e+08	3	3	1.37026	1.69259	1.29838	1.50934	1.64389	1.54426	7.70406e+07	1.18121e+08	72611792	8.21247e+07	100954916	68224515	High	High	High	High	High	High
A0A3Q7ETD1	Uncharacterized protein OS=Solanum lycopersicum OX=4081 PE=4 SV=1	1	1	1	79.3	7.74	0	-0.26524	0.215128	0.941249	144013728	1.24742e+08	3	3	2.31458	1.97853	1.72671	1.79322	1.80746	1.62342	148247152	144013728	97711560	99983960	113075376	72072288	Peak Found	Peak Found	High	High	Peak Found	Peak Found
A0A3Q7ETD2	Adenylyl cyclase-associated protein OS=Solanum lycopersicum OX=4081 GN=101245702 PE=3 SV=1	16	7	6	50.8	7.34	85	-0.80951			4.65546e+06	2.04789e+06	2	1	-3.01843	-2.93515				-3.7863	3.67783e+06	4777932				1.69543e+06	Peak Found	High	Peak Found	High	Peak Found	High
A0A3Q7ETD3	Beta-galactosidase OS=Solanum lycopersicum OX=4081 GN=104645427 PE=3 SV=1	18	8	7	81.3	8.48	277	0.841261	0.415055	0.941249	3.74654e+07	4.42908e+07	3	3	-2.29544	0.0359516	0.661956	0.0186405	0.16923	0.73838	6.07063e+06	3.74654e+07	46711578	2.92232e+07	36325415	3.90253e+07	High	High	High	High	High	High
A0A3Q7ETD7	Uncharacterized protein OS=Solanum lycopersicum OX=4081 GN=101266678 PE=4 SV=1	15	4	4	38	8.1	23																				Not Found	High	High	High	High	Not Found
A0A3Q7ETE3	Uncharacterized protein OS=Solanum lycopersicum OX=4081 GN=101261370 PE=4 SV=1	13	3	3	30.7	5.06	74	1.13475	0.133235	0.941249	5114770	1.24152e+07	3	3	-3.5943	-2.83686	-2.69414	-2.93039	-1.66567	-1.12498	2.4674e+06	5114770	4.56183e+06	3.78426e+06	1.01824e+07	1.07255e+07	High	High	High	High	High	High
A0A3Q7ETE4	Purple acid phosphatase OS=Solanum lycopersicum OX=4081 PE=3 SV=1	10	5	5	102.2	7.12	209	0.31358	0.726138	0.941249	2.51921e+07	1.90325e+07	3	3	-2.50858	-0.536634	0.15487	-1.10668	-0.272873	-0.570051	5.23688e+06	2.51921e+07	3.28682e+07	13395943	2.67377e+07	15756824	High	High	High	High	High	High
A0A3Q7ETE6	RRM domain-containing protein OS=Solanum lycopersicum OX=4081 PE=4 SV=1	38	7	4	17.5	5.07	1380	-0.28364	0.117976	0.941249	4.29243e+08	3.88896e+08	3	3	3.80573	3.55412	3.48731	3.5263	3.30354	3.1664	4.16744e+08	4.29243e+08	331086596	3.32383e+08	3.18956e+08	2.10016e+08	High	High	High	High	High	High
A0A3Q7ETF3	Uncharacterized protein OS=Solanum lycopersicum OX=4081 GN=101258107 PE=3 SV=1	17	3	3	40.8	6.4	98	0.172083	0.422258	0.941249	2.0037e+07	1.86711e+07	3	3	-0.646488	-1.12433	-0.890174	-0.94684	-0.480911	-0.716991	1.90378e+07	1.6763e+07	15928936	1.49655e+07	23147192	1.4231e+07	High	High	High	High	High	High
A0A3Q7ETG7	Protein RER1 OS=Solanum lycopersicum OX=4081 GN=101268521 PE=3 SV=1	14	2	2	22.3	9.44	29	-0.18533	0.86258	0.944972	1.71575e+07	9.48459e+06	3	2	-2.9437	-0.829781	-1.114		-1.16224	-2.46674	3.87336e+06	20559772	1.36398e+07		14434411	4231628	Peak Found	High	High	Not Found	High	High
A0A3Q7ETI0	Uncharacterized protein OS=Solanum lycopersicum OX=4081 GN=104645411 PE=4 SV=1	9	1	1	10	9.17	37																				Not Found	Not Found	Not Found	High	Not Found	Not Found
A0A3Q7ETJ4	Uncharacterized protein OS=Solanum lycopersicum OX=4081 PE=3 SV=1	44	2	2	10.4	9.31	28					9.46888e+06		1				-1.92638						7589584			Not Found	Not Found	Not Found	High	Not Found	High
A0A3Q7ETK0	Uncharacterized protein OS=Solanum lycopersicum OX=4081 PE=4 SV=1	28	7	7	43.5	7.25	228	0.112333	0.611513	0.941249	6.31167e+07	6.56187e+07	3	3	1.04441	0.688974	0.765182	0.997692	0.622282	1.21559	61465044	5.89127e+07	5.01763e+07	5.7604e+07	4.97271e+07	54325080	High	High	High	High	High	High
A0A3Q7ETK4	Fructose-bisphosphate aldolase OS=Solanum lycopersicum OX=4081 GN=101246870 PE=3 SV=1	62	30	19	42.7	7.27	6985	-0.0361867	0.88284	0.944972	3688904341	3315818515	3	3	6.64909	6.66729	6.45699	6.27875	6.39544	6.99062	2990922196	3714176904	2593600154	2239800019	2719492515	2974799488	High	High	High	High	High	High
A0A3Q7ETK6	bPH_2 domain-containing protein OS=Solanum lycopersicum OX=4081 GN=101252419 PE=4 SV=1	16	4	4	22.1	9.54	374	0.397891	0.223589	0.941249	4.69723e+07	5.77071e+07	3	3	-0.02458	0.362204	0.598689	0.681101	0.364185	1.0847	2.92975e+07	4.69723e+07	4.47073e+07	4.6254e+07	4.15813e+07	4.96132e+07	High	High	High	High	High	High
A0A3Q7ETL5	Uncharacterized protein OS=Solanum lycopersicum OX=4081 GN=101251498 PE=4 SV=1	13	5	5	47.4	7.27	145	0.265953	0.462991	0.941249	2.79033e+07	2.67001e+07	3	3	-1.10369	-0.38917	-0.257428	-0.462255	-0.56093	0.0707569	13867076	2.79033e+07	2.4698e+07	2.09394e+07	21898287	24568064	High	High	High	High	High	High
A0A3Q7ETM7	BZIP domain-containing protein OS=Solanum lycopersicum OX=4081 PE=4 SV=1	9	4	4	58.9	6.68	418	0.146294	0.442176	0.941249	2.25567e+07	2.05144e+07	3	3	-0.809879	-0.696051	-0.664119	-0.811016	-0.256342	-0.663809	16999321	2.25567e+07	18631004	1.64428e+07	2.70459e+07	1.47654e+07	High	High	High	High	High	High
A0A3Q7ETN6	Peptidyl-prolyl cis-trans isomerase OS=Solanum lycopersicum OX=4081 GN=101245005 PE=4 SV=1	30	4	4	12.9	8.5	183	-0.146177	0.679222	0.941249	1.69514e+08	1.72589e+08	3	3	2.20537	2.2176	2.00619	2.26162	2.37126	1.35775	1.3744e+08	1.6997e+08	1.18598e+08	1.38335e+08	1.67143e+08	5.99509e+07	High	High	High	High	High	High
A0A3Q7ETP6	Uncharacterized protein OS=Solanum lycopersicum OX=4081 PE=3 SV=1	21	16	15	122.1	5.78	716	-0.0412307	0.869582	0.944972	5.59491e+07	6.21922e+07	3	3	1.07889	0.362112	0.591275	0.804068	0.658957	0.44556	62951736	4.69693e+07	44478190	5.03693e+07	5.10074e+07	31856494	High	High	High	High	High	High
A0A3Q7ETP9	Uncharacterized protein OS=Solanum lycopersicum OX=4081 PE=4 SV=1	29	9	9	38.9	8.4	323	-0.240269	0.163543	0.941249	8.57499e+07	8.03963e+07	3	3	1.13091	1.31377	1.20729	1.17259	1.02935	0.729223	65263296	9.08427e+07	68169068	6.50284e+07	65937596	3.87783e+07	High	High	High	High	High	High
A0A3Q7ETQ1	UDPGT domain-containing protein OS=Solanum lycopersicum OX=4081 PE=3 SV=1	4	2	2	71.5	6.3	99	-0.25998	0.809728	0.942709	8.68231e+06	5.55967e+06	3	3	-0.89949	-3.95654	-2.09669	-3.50127	-1.88594	-2.34545	15975558	2.3538e+06	6902222	2547584	8740654	4602792	High	High	Peak Found	High	High	High
A0A3Q7ETR0	GOLD domain-containing protein OS=Solanum lycopersicum OX=4081 GN=101246078 PE=3 SV=1	13	2	2	24.8	6.76	53	1.32641	0.0267683	0.941249	9.62258e+06	2.33135e+07	3	2	-1.93346	-1.36823	-2.2285		-0.527512	-0.506458	7.80188e+06	1.41556e+07	6299561		2.24115e+07	1.64669e+07	Peak Found	High	High	High	High	High
A0A3Q7ETS4	RING-CH-type domain-containing protein OS=Solanum lycopersicum OX=4081 GN=101257809 PE=4 SV=1	3	1	1	124.2	6.35	24																				Not Found	High	Not Found	Not Found	High	Not Found
A0A3Q7ETU0	AAA domain-containing protein OS=Solanum lycopersicum OX=4081 PE=3 SV=1	58	20	19	48.8	9.01	1194	-0.18984	0.337696	0.941249	1.73325e+08	166775036	3	3	2.23745	2.23215	2.3431	2.21218	2.28844	1.74256	140529894	171691932	1.49796e+08	1.33675e+08	157818218	7.82767e+07	High	High	High	High	High	High
A0A3Q7ETU1	Uncharacterized protein OS=Solanum lycopersicum OX=4081 PE=4 SV=1	40	5	5	15	6.7	575	-0.258132	0.379071	0.941249	7.80529e+07	6.80126e+07	3	3	1.08649	0.985754	1.19727	0.918152	1.22204	0.354925	6.32844e+07	7.23684e+07	6.76971e+07	5.45141e+07	7.53594e+07	29916762	High	High	High	High	High	High
A0A3Q7ETU6	Uncharacterized protein OS=Solanum lycopersicum OX=4081 GN=101248524 PE=4 SV=1	33	9	9	35.4	6.58	417	-0.126687	0.3071	0.941249	9.22909e+07	8.64514e+07	3	3	1.50251	1.33658	1.18787	1.26424	1.28434	1.09832	8.44364e+07	9.22909e+07	6.72574e+07	69293336	7.86848e+07	5.00841e+07	High	High	High	High	High	High
A0A3Q7ETV4	Protein kinase domain-containing protein OS=Solanum lycopersicum OX=4081 GN=101259381 PE=4 SV=1	3	1	1	74	6.62	0																				Not Found	Not Found	Not Found	High	Not Found	Not Found
A0A3Q7ETX5	Uncharacterized protein OS=Solanum lycopersicum OX=4081 PE=4 SV=1	3	2	2	128.3	8.07	22	-0.282254			15929094	1.29363e+07	1	3		-1.19794		-1.47623	-2.2772	-0.687151		15929094		10368792	6.66442e+06	14528411	High	Peak Found	Peak Found	High	Peak Found	High
A0A3Q7ETZ9	Uncharacterized protein OS=Solanum lycopersicum OX=4081 PE=4 SV=1	7	3	3	60.7	5.43	220	0.291752	0.838626	0.944972	2.72836e+07	1.55945e+07	3	3	-3.72127	-0.129225	-0.444808	-2.46152	-0.101048	-0.857479	2.25952e+06	3.34123e+07	2.16898e+07	5.23754e+06	30119569	1.29105e+07	Peak Found	High	High	High	High	High
A0A3Q7EU09	SH3 domain-containing protein OS=Solanum lycopersicum OX=4081 PE=4 SV=1	31	8	8	41.1	6.83	402	-0.163306	0.529637	0.941249	2.42346e+07	2.49762e+07	3	3	-0.600889	-0.500046	-0.765326	-0.527096	-0.596153	-1.23293	1.96492e+07	2.58392e+07	1.73688e+07	2.00192e+07	2.13701e+07	9952274	High	High	High	High	High	High
A0A3Q7EU21	Uncharacterized protein OS=Solanum lycopersicum OX=4081 PE=4 SV=1	17	3	3	23.5	6	158	-0.204443	0.755929	0.941249	9.42151e+06	5.13062e+06	3	3	-1.96393	-1.51908	-2.55291	-1.16932	-2.94057	-2.53936	7.63885e+06	12750204	5.03099e+06	12826719	4207914	4023906	High	High	High	High	High	High
A0A3Q7EU34	Aldo_ket_red domain-containing protein OS=Solanum lycopersicum OX=4081 GN=101248625 PE=4 SV=1	39	11	11	34.7	6.62	1069	-0.11081	0.613117	0.941249	130399363	1.42455e+08	3	3	1.91864	1.77914	1.81202	1.98478	1.8556	1.33699	1.12668e+08	125424620	1.03664e+08	114181532	1.16912e+08	5.90942e+07	High	High	High	High	High	High
A0A3Q7EU46	Uncharacterized protein OS=Solanum lycopersicum OX=4081 GN=101261760 PE=3 SV=1	24	14	14	81.7	8.59	1183	0.151114	0.595474	0.941249	8.84158e+07	8.75312e+07	3	3	1.49778	0.677547	1.25146	1.28215	1.47003	1.12795	8.41601e+07	5.8448e+07	7.02884e+07	7.01588e+07	8.94932e+07	5.11234e+07	High	High	High	High	High	High
A0A3Q7EU50	Amidophosphoribosyltransferase OS=Solanum lycopersicum OX=4081 GN=101250934 PE=3 SV=1	37	16	16	62.6	6.58	820	-0.402982	0.620254	0.941249	6.41612e+07	6.10671e+07	3	3	2.64665	0.228086	0.788861	0.506151	0.83662	1.11188	1.86617e+08	4.28024e+07	51006616	4.09717e+07	5.76919e+07	5.05568e+07	High	High	High	High	High	High
A0A3Q7EU63	PEROXIDASE_4 domain-containing protein OS=Solanum lycopersicum OX=4081 GN=101264261 PE=3 SV=1	66	22	18	31.6	7.59	2761	-0.0384033	0.715686	0.941249	6.62628e+08	5.70489e+08	3	3	4.10419	4.25517	4.15729	3.98648	4.12511	4.28985	5.12524e+08	697815900	526773496	4.57264e+08	5.63701e+08	4.57556e+08	High	High	High	High	High	High
A0A3Q7EU86	WD_REPEATS_REGION domain-containing protein OS=Solanum lycopersicum OX=4081 GN=101266569 PE=4 SV=1	11	4	4	45.3	4.87	43	0.0844417	0.812123	0.942709	8.56975e+06	9.23338e+06	2	3	-2.4646	-1.72831		-1.74723	-2.09285	-2.19596	5398960	11028945		8593062	7572822	5105285	High	High	High	High	High	High
A0A3Q7EU87	Uncharacterized protein OS=Solanum lycopersicum OX=4081 PE=3 SV=1	62	24	14	33.7	6.9	4169	-0.0233133	0.85985	0.944972	1158858208	1119082888	3	3	5.21664	4.98696	4.93542	4.95852	4.91218	5.19838	1108139573	1158858208	9.03366e+08	8.96977e+08	9.72705e+08	8.58896e+08	High	High	High	High	High	High
A0A3Q7EU89	Uncharacterized protein OS=Solanum lycopersicum OX=4081 PE=4 SV=1	3	1	1	47	9.73	163	0.243848	0.653367	0.941249	2.13042e+07	2.40344e+07	3	3	-1.54104	-0.500599	-0.801702	-0.38488	-1.4935	-0.233418	10240745	25829258	16936342	22093118	11473015	19897822	Peak Found	High	High	High	High	High
A0A3Q7EUA6	DUF1279 domain-containing protein OS=Solanum lycopersicum OX=4081 PE=4 SV=1	12	1	1	16.9	9.04	0																				Not Found	High	Not Found	Not Found	Not Found	Not Found
A0A3Q7EUB8	Uncharacterized protein OS=Solanum lycopersicum OX=4081 PE=4 SV=1	3	2	2	62.7	9.36	49	0.243865			1.17406e+07	1.48651e+07	2	1		-1.39671	-1.90272		-1.40585			13878916	7.89551e+06		12191713		Not Found	High	High	High	Peak Found	Not Found
A0A3Q7EUE4	LRRNT_2 domain-containing protein OS=Solanum lycopersicum OX=4081 PE=4 SV=1	10	10	10	133.8	5.63	553	-0.708678	0.0762122	0.941249	4.49683e+07	2.81998e+07	3	3	0.384886	0.279486	0.276069	0.155302	-0.48209	-0.858805	3.89128e+07	4.43548e+07	3.57487e+07	32126816	2.31283e+07	12898676	High	High	High	High	High	High
A0A3Q7EUE8	PNP_UDP_1 domain-containing protein OS=Solanum lycopersicum OX=4081 PE=4 SV=1	32	7	7	27.8	4.89	713	-0.430313	0.0439377	0.941249	1.59815e+08	1.23548e+08	3	3	2.38902	2.08392	2.10549	1.77935	1.94555	1.56259	1.56098e+08	1.54928e+08	1.27049e+08	9.90271e+07	1.24433e+08	69096716	High	High	High	High	High	High
A0A3Q7EUH6	Uncharacterized protein OS=Solanum lycopersicum OX=4081 PE=3 SV=1	43	10	3	32.8	4.59	616	-0.03301	0.898644	0.944972	8.70662e+07	9.59724e+07	3	3	1.31456	1.14804	1.22927	1.56019	1.28484	0.74781	7.41228e+07	8.09842e+07	69215536	8.50708e+07	78712484	39281190	High	High	High	High	High	High
A0A3Q7EUI8	Uncharacterized protein OS=Solanum lycopersicum OX=4081 PE=4 SV=1	24	3	3	15.3	8.13	708	0.365449	0.247591	0.941249	7.85282e+07	1.02623e+08	3	3	0.819794	1.35337	1.08037	1.86405	1.3815	1.10433	52603192	9.3371e+07	62428044	105015104	84166618	5.0293e+07	High	High	High	High	High	High
A0A3Q7EUJ8	Uncharacterized protein OS=Solanum lycopersicum OX=4081 PE=4 SV=1	7	2	2	37	9.48	144	0.0544782	0.194651	0.941249	2.20352e+07	2.29445e+07	3	2	-0.737879	-0.816221	-0.753028	-0.728779	-0.70035		17869250	20753928	17517472	17407366	19881126		High	High	High	High	High	High
A0A3Q7EUK6	Uncharacterized protein OS=Solanum lycopersicum OX=4081 GN=101254952 PE=3 SV=1	16	9	9	69.1	6.4	354	-0.295737	0.191848	0.941249	3.0287e+07	2.04777e+07	3	3	-0.439425	-0.111467	-0.294141	-0.813595	-0.264868	-0.653782	2.19761e+07	33826112	2.40774e+07	16413477	2.68865e+07	1.48684e+07	High	High	High	High	High	High
A0A3Q7EUN1	Uncharacterized protein OS=Solanum lycopersicum OX=4081 PE=3 SV=1	43	13	13	44.7	7.02	512	0.332751	0.308235	0.941249	6.08357e+07	8.21166e+07	3	3	0.726959	0.578238	1.49092	1.19002	1.31444	1.28991	49324908	54559944	8.2979e+07	6.58188e+07	80343760	57196864	High	High	High	High	High	High
A0A3Q7EUN5	Uncharacterized protein OS=Solanum lycopersicum OX=4081 PE=3 SV=1	27	16	16	77.5	6.89	644	-0.159647	0.681783	0.941249	136606464	1.17245e+08	3	3	1.43003	1.90235	2.05077	1.7038	1.06736	2.13305	80299048	136606464	1.22321e+08	9.39753e+07	6.76978e+07	1.02608e+08	High	High	High	High	High	High
A0A3Q7EUP1	Dolichyl-diphosphooligosaccharide--protein glycosyltransferase 48 kDa subunit OS=Solanum lycopersicum OX=4081 PE=3 SV=1	16	10	10	82.8	6.02	908	0.0207787	0.936589	0.945734	5.61278e+07	5.45965e+07	3	3	0.610758	1.04742	0.548137	0.601158	1.13148	0.536013	45507808	7.55286e+07	4.31679e+07	4.37607e+07	7.07747e+07	33917768	High	High	High	High	High	High
A0A3Q7EUP2	Uncharacterized protein OS=Solanum lycopersicum OX=4081 PE=4 SV=1	52	12	11	31.6	9.04	1499	0.233506	0.240908	0.941249	6.82409e+07	7.7216e+07	3	3	0.892677	0.957613	0.828959	1.45762	0.971123	0.951025	5.53289e+07	7.09704e+07	52444201	7.92329e+07	6.33293e+07	4.52229e+07	High	High	High	High	High	High
A0A3Q7EUP5	Uncharacterized protein OS=Solanum lycopersicum OX=4081 PE=4 SV=1	20	3	3	19	9.25	305	-0.357851	0.239276	0.941249	4.3704e+07	3.29366e+07	3	3	0.732307	-0.0168476	0.234925	0.211084	-0.258085	-0.0761662	4.95081e+07	3.6119e+07	3.47436e+07	3.33933e+07	2.70132e+07	2.21893e+07	High	High	High	High	High	High
A0A3Q7EUP7	BZIP domain-containing protein OS=Solanum lycopersicum OX=4081 GN=101266077 PE=4 SV=1	4	1	1	29.5	6.61	0																				Not Found	Not Found	Not Found	High	Not Found	Not Found
A0A3Q7EUQ6	Uncharacterized protein OS=Solanum lycopersicum OX=4081 GN=100191110 PE=3 SV=1	89	37	37	42.2	7.01	6752	0.0918067	0.40452	0.941249	1468506860	1428302171	3	3	5.32025	5.34522	5.10192	5.31051	5.26505	5.46725	1190648864	1485520107	1013879360	1144825675	1242238160	1034846328	High	High	High	High	High	High
A0A3Q7EUQ8	Probable alanine--tRNA ligase, chloroplastic OS=Solanum lycopersicum OX=4081 GN=101251229 PE=3 SV=1	20	20	20	108.5	5.97	939	0.123019	0.739197	0.941249	5.57691e+07	5.10808e+07	3	3	0.601507	0.810213	0.343822	0.505131	0.289238	1.33023	4.5217e+07	6.40775e+07	37467624	4.09427e+07	39476328	5.88179e+07	High	High	High	High	High	High
A0A3Q7EUR0	Uncharacterized protein OS=Solanum lycopersicum OX=4081 PE=3 SV=1	19	3	3	32.7	8.16	297	0.19997	0.293366	0.941249	353251038	3.57485e+08	3	3	2.89476	3.27302	3.3271	3.41701	3.18204	3.49574	2.21636e+08	353251038	2.96287e+08	3.08133e+08	2.93194e+08	2.63872e+08	High	High	High	High	High	High
A0A3Q7EUR1	Uncharacterized protein OS=Solanum lycopersicum OX=4081 GN=101265486 PE=4 SV=1	3	2	2	103.1	4.81	30																				Not Found	High	High	Not Found	Not Found	High
A0A3Q7EUR6	Protein kinase domain-containing protein OS=Solanum lycopersicum OX=4081 PE=4 SV=1	32	30	30	144.6	5.67	1476	0.222827	0.0691127	0.941249	1.76217e+08	1.9472e+08	3	3	2.22073	2.30287	2.24644	2.56755	2.30556	2.56541	1.38911e+08	180318448	1.40088e+08	1.71012e+08	159701304	1.38464e+08	High	High	High	High	High	High
A0A3Q7EUR9	WD_REPEATS_REGION domain-containing protein OS=Solanum lycopersicum OX=4081 PE=3 SV=1	15	12	12	89.8	6.48	470	-0.372104	0.174412	0.941249	4.95049e+07	2.96346e+07	3	3	0.230995	0.638193	0.414731	-0.280365	0.386196	0.0617771	3.49757e+07	5.68752e+07	3.93552e+07	2.3753e+07	4.22205e+07	2.44156e+07	High	High	High	High	High	High
A0A3Q7EUS0	PCI domain-containing protein OS=Solanum lycopersicum OX=4081 GN=101244534 PE=4 SV=1	35	16	16	55.3	8.35	784	-0.236594	0.235185	0.941249	6.27581e+07	4.2742e+07	3	3	0.544903	0.780195	0.87971	0.248005	0.721478	0.525543	4.34772e+07	6.27581e+07	54321888	3.4259e+07	5.32665e+07	33672494	High	High	High	High	High	High
A0A3Q7EUT1	ATP-synt_ab_N domain-containing protein OS=Solanum lycopersicum OX=4081 PE=4 SV=1	85	10	2	14.1	5.1	841	-0.0406733	0.654157	0.941249	880270080	7.95755e+08	3	3	4.69332	4.59027	4.51417	4.4666	4.68715	4.52199	771008000	880270080	674616128	637820800	832225856	537433280	High	High	High	High	High	High
A0A3Q7EUT2	Flavin-containing monooxygenase OS=Solanum lycopersicum OX=4081 GN=101254042 PE=3 SV=1	13	6	6	58.2	8.57	176	1.10623	0.231369	0.941249	4.19964e+06	1.4448e+07	3	3	-3.7026	-2.70241	-3.1445	-1.31678	-1.37898	-3.53507	2288954	5.61438e+06	3.33862e+06	1.15805e+07	1.24209e+07	2.01794e+06	High	High	High	High	High	High
A0A3Q7EUV6	Succinate--CoA ligase [ADP-forming] subunit alpha, mitochondrial OS=Solanum lycopersicum OX=4081 PE=3 SV=1	47	14	3	35.4	8.78	2450	-0.467798	0.192556	0.941249	3.12425e+07	1.8422e+07	3	3	-0.17742	-0.800674	-0.24933	-0.966223	-0.450615	-1.21398	26352466	20978780	2.4837e+07	1.47657e+07	23638420	10083855	High	High	High	High	High	High
A0A3Q7EUW4	Uncharacterized protein OS=Solanum lycopersicum OX=4081 PE=4 SV=1	3	1	1	31.1	9.33	0																				Not Found	Not Found	Not Found	Not Found	High	Not Found
A0A3Q7EUX7	DHFR domain-containing protein OS=Solanum lycopersicum OX=4081 PE=3 SV=1	19	18	18	119.8	6.92	1838	0.282867	0.244899	0.941249	3.31e+08	3.52828e+08	3	3	2.7303	3.3478	3.15592	3.44507	3.16311	3.47444	1.97757e+08	372044452	2.63137e+08	3.14186e+08	289374182	2.60005e+08	High	High	High	High	High	High
A0A3Q7EUY7	J domain-containing protein OS=Solanum lycopersicum OX=4081 GN=101248245 PE=4 SV=1	41	10	10	38.7	7.62	402	0.1717	0.757911	0.941249	2.15142e+07	3.61559e+07	3	3	0.265263	-0.945152	-0.787555	0.00658035	0.0682545	-1.02718	3.58164e+07	1.89796e+07	17103236	2.898e+07	3.38699e+07	11477838	High	High	High	High	High	High
A0A3Q7EUY8	NmrA domain-containing protein OS=Solanum lycopersicum OX=4081 GN=101252442 PE=4 SV=1	40	16	16	42.4	8.22	1083	0.231183	0.349699	0.941249	8.79919e+07	9.52848e+07	3	3	1.15015	1.49258	1.24453	1.39991	1.27447	1.90643	66139404	102829592	6.99514e+07	76125924	78148528	8.76928e+07	High	High	High	High	High	High
A0A3Q7EV15	BAH domain-containing protein OS=Solanum lycopersicum OX=4081 PE=4 SV=1	9	1	1	16.1	9.29	42	0.34883			1.24122e+07	1.56501e+07	3	1	-1.54451	-1.55784	-1.93897		-1.33161		10216134	1.24122e+07	7.69958e+06		1.28355e+07		High	High	High	High	Peak Found	Not Found
A0A3Q7EV31	Uncharacterized protein OS=Solanum lycopersicum OX=4081 PE=4 SV=1	13	5	4	60	5.95	189	0.25432	0.60249	0.941249	9.66407e+06	1.28159e+07	3	3	-1.92726	-2.39352	-1.91257	-1.48972	-1.3193	-2.66137	7.83552e+06	6.95482e+06	7.84178e+06	1.02723e+07	1.29455e+07	3697603	High	High	High	High	High	High
A0A3Q7EV39	Aminoacylase OS=Solanum lycopersicum OX=4081 GN=543751 PE=4 SV=1	33	15	15	50.2	7.03	642	-0.170349	0.26503	0.941249	8.35228e+07	62285159	3	3	1.21067	1.15134	1.16933	0.791239	1.24162	0.987434	6.89728e+07	81170056	6.63986e+07	49923364	7.63894e+07	46378684	High	High	High	High	High	High
A0A3Q7EV63	DNA helicase OS=Solanum lycopersicum OX=4081 GN=101264867 PE=3 SV=1	3	2	2	91.5	6.48	0	-0.0407101	0.935077	0.945734	2.35303e+07	2.06363e+07	3	3	-1.0317	0.0573044	-0.658322	0.103222	-0.932592	-0.925478	14576651	38023987	1.8706e+07	30987760	1.6925e+07	1.23161e+07	High	High	Peak Found	High	Peak Found	Peak Found
A0A3Q7EVB2	Uncharacterized protein OS=Solanum lycopersicum OX=4081 PE=4 SV=1	28	18	18	66.2	5.43	1276	0.00955667	0.954174	0.946252	1.74684e+08	1.48686e+08	3	3	1.97953	2.40369	2.23384	2.04655	2.21985	2.37933	1.17524e+08	1.93371e+08	1.3887e+08	1.19176e+08	1.5049e+08	1.21709e+08	High	High	High	High	High	High
A0A3Q7EVF9	Uncharacterized protein OS=Solanum lycopersicum OX=4081 GN=101268810 PE=3 SV=1	20	5	5	25.1	7.93	316	-0.189055	0.570604	0.941249	4.21732e+07	3.54866e+07	3	3	-0.0112362	0.450193	0.183486	-0.0203743	-0.438456	0.514107	2.95697e+07	49926296	3.35267e+07	2.84436e+07	2.38385e+07	33406650	High	High	High	High	High	High
A0A3Q7EVQ8	Uncharacterized protein OS=Solanum lycopersicum OX=4081 PE=4 SV=1	22	6	6	42.2	4.84	125	-0.254673	0.182818	0.941249	4.15311e+07	3.20363e+07	3	3	0.358696	0.184586	0.0658484	-0.281055	-0.0550251	0.181192	3.82127e+07	4.15311e+07	30901376	2.37417e+07	3.10959e+07	2.65226e+07	High	High	High	High	High	High
A0A3Q7EVR6	Uncharacterized protein OS=Solanum lycopersicum OX=4081 GN=101260977 PE=4 SV=1	2	1	1	54.5	5.58	20	0.332292	0.4996	0.941249	6.88553e+06	8.50257e+06	3	2	-2.62065	-2.40796	-1.88479		-1.52989	-2.41446	4845481	6.88553e+06	7.99426e+06		1.11873e+07	4.38779e+06	High	Peak Found	High	Not Found	High	Peak Found
A0A3Q7EVT9	Uncharacterized protein OS=Solanum lycopersicum OX=4081 GN=101256330 PE=4 SV=1	32	11	11	45.5	6.51	865	-0.143554	0.425417	0.941249	4.31676e+07	3.79398e+07	3	3	0.231991	0.528467	0.211104	0.37467	-0.0540657	0.220295	3.49998e+07	5.27099e+07	3.41747e+07	3.74028e+07	3.11166e+07	2.72513e+07	High	High	High	High	High	High
A0A3Q7EW07	Beta-galactosidase OS=Solanum lycopersicum OX=4081 PE=3 SV=1	4	7	7	285	7.68	124	0.938557	0.176336	0.941249	5.11681e+06	7.6549e+06	3	3	-4.13533	-2.83629	-2.41973	-1.70653	-2.36332	-2.50583	1.69579e+06	5.11681e+06	5517511	8838922	6.27822e+06	4.11853e+06	Peak Found	High	High	High	High	High
A0A3Q7EW11	Uncharacterized protein OS=Solanum lycopersicum OX=4081 GN=101265779 PE=4 SV=1	31	6	4	21.7	9.32	120	0.258508	0.338993	0.941249	2.77788e+07	3.3296e+07	3	3	-0.712595	-0.0896873	-0.418857	0.156517	-0.242428	-0.359703	18185168	34340676	22083457	32153894	2.73079e+07	1.82301e+07	Peak Found	High	High	High	High	High
A0A3Q7EW38	Uncharacterized protein OS=Solanum lycopersicum OX=4081 GN=101244236 PE=4 SV=1	19	2	2	16	8.43	141	-0.0964833	0.769752	0.941249	1.33758e+07	1.17336e+07	3	3	-2.25957	-1.44998	-1.45627	-1.617	-1.72574	-2.11253	6.22348e+06	1.33758e+07	1.07591e+07	9.40482e+06	9.76718e+06	5.40924e+06	High	High	High	High	Peak Found	High
A0A3Q7EW52	CULLIN_2 domain-containing protein OS=Solanum lycopersicum OX=4081 PE=3 SV=1	5	3	2	76.8	6.52	34																				High	Not Found	High	Not Found	Not Found	Not Found
A0A3Q7EW61	Superoxide dismutase OS=Solanum lycopersicum OX=4081 GN=101256231 PE=3 SV=1	4	1	1	29.1	7.15	129	0.281498	0.436727	0.941249	1.39224e+07	1.49675e+07	3	3	-1.40055	-1.14283	-1.50141	-0.624142	-1.65947	-0.916685	11288105	16549387	10427662	18716808	10226284	12391433	High	Peak Found	High	High	High	High
A0A3Q7EW63	Uncharacterized protein OS=Solanum lycopersicum OX=4081 PE=4 SV=1	2	1	1	51.6	6.76	0	0.255165	0.50666	0.941249	3.00669e+07	4.43492e+07	3	3	0.543386	-0.504375	-0.304666	0.406305	0.171131	-0.0775967	43431548	25761736	23902446	38232024	36373316	22167266	Peak Found	High	Peak Found	Peak Found	Peak Found	Peak Found
A0A3Q7EW74	Uncharacterized protein OS=Solanum lycopersicum OX=4081 PE=4 SV=1	14	1	1	10.5	4.5	38	0.080893	0.699425	0.941249	8.67552e+07	9.1703e+07	3	3	1.48741	0.843151	1.22411	1.37526	1.21919	1.2029	83557072	65557284	68968272	74836224	75210856	53849388	Peak Found	Peak Found	High	High	Peak Found	Peak Found
A0A3Q7EW83	CPSF_A domain-containing protein OS=Solanum lycopersicum OX=4081 GN=778355 PE=4 SV=1	12	12	12	122.2	5.26	175	-0.64901	0.135675	0.941249	1.54561e+07	1.21288e+07	3	3	-1.24979	-1.37228	-1.0161	-1.56921	-1.49173	-2.52426	12531595	1.41159e+07	1.45976e+07	9.72161e+06	1.14872e+07	4066243	High	High	High	High	High	High
A0A3Q7EWB6	HP domain-containing protein OS=Solanum lycopersicum OX=4081 GN=101259383 PE=4 SV=1	62	52	52	108.9	5.88	3338	0.00575667	0.987737	0.949292	121926708	1.18596e+08	3	3	2.51708	1.73834	1.48889	2.13405	1.59021	2.03732	170587648	121926708	8.28621e+07	126628500	9.72677e+07	9.60208e+07	High	High	High	High	High	High
A0A3Q7EWD4	3-hydroxyisobutyrate dehydrogenase OS=Solanum lycopersicum OX=4081 GN=101265687 PE=3 SV=1	30	9	9	36.5	7.34	376	0.392376	0.221651	0.941249	1.39761e+07	2.02019e+07	3	3	-0.700573	-1.54116	-1.40988	-0.711292	-0.963284	-0.799908	1.83373e+07	1.25566e+07	1.11106e+07	1.76196e+07	1.65688e+07	1.34362e+07	High	High	High	High	High	High
A0A3Q7EWE1	Protein kinase domain-containing protein OS=Solanum lycopersicum OX=4081 GN=101265972 PE=4 SV=1	1	2	2	114.1	6	28	-0.638246	0.18649	0.941249	1.65725e+07	1.07705e+07	3	3	-1.61756	-0.339952	-1.16405	-1.84357	-1.80129	-1.39144	9711742	28871624	1.31747e+07	8037985	9268842	8.91676e+06	Peak Found	High	High	High	Peak Found	High
A0A3Q7EWE9	BcrAD_BadFG domain-containing protein OS=Solanum lycopersicum OX=4081 PE=4 SV=1	14	3	3	39.5	6.13	77	-0.268317	0.495092	0.941249	5.70555e+06	4.38504e+06	3	3	-2.68752	-1.99828	-3.09639	-2.62901	-3.16711	-2.79102	4.626e+06	9.14673e+06	3.45183e+06	4663430	3596426	3379801	High	High	High	Peak Found	High	High
A0A3Q7EWM0	Coatomer subunit epsilon OS=Solanum lycopersicum OX=4081 PE=3 SV=1	11	2	2	32.1	5.07	137	-0.0496083	0.808661	0.942709	1.58105e+07	1.42631e+07	3	3	-1.3277	-0.928734	-1.23196	-1.49461	-1.15638	-0.986229	11872765	19196884	12568979	10237536	14493135	11808275	High	High	Peak Found	High	Peak Found	High
A0A3Q7EWM3	Protein kinase domain-containing protein OS=Solanum lycopersicum OX=4081 PE=4 SV=1	16	13	8	135.7	5.44	894	-1.02268	0.0242714	0.941249	3.86642e+07	2.01573e+07	3	3	0.07304	0.48308	-0.00943661	-1.31523	-0.718914	-0.487217	3.13485e+07	5.10774e+07	29330188	1.1593e+07	1.96269e+07	1.6688e+07	High	High	High	High	High	High
A0A3Q7EWN3	Uncharacterized protein OS=Solanum lycopersicum OX=4081 GN=101248341 PE=4 SV=1	15	2	2	28.3	9.22	24	-0.0989453			4.54225e+07	3.8247e+07	1	3	0.305449			0.087698	-0.265182	0.796995	36828084			30656116	26880612	40643468	High	Peak Found	Peak Found	High	Peak Found	High
A0A3Q7EWP0	Uncharacterized protein OS=Solanum lycopersicum OX=4081 GN=101266880 PE=4 SV=1	12	3	3	34	9.48	172	-0.513813	0.464198	0.941249	9.28207e+06	7.40692e+06	2	3	-1.59236		-2.3934	-2.2807	-1.92674	-3.31264	9.88281e+06		5.61915e+06	5936862	8496874	2.35433e+06	High	High	High	Peak Found	High	High
A0A3Q7EWP1	Uncharacterized protein OS=Solanum lycopersicum OX=4081 GN=101249313 PE=3 SV=1	8	2	1	24	7.05	135	-0.388043	0.205356	0.941249	13085968	1.07516e+07	3	3	-1.14775	-1.48158	-1.61595	-1.7431	-1.46291	-2.2034	13449994	13085968	9631787	8617709	11718926	5079045	High	High	High	High	High	High
A0A3Q7EWQ3	Ferredoxin--NADP reductase, chloroplastic OS=Solanum lycopersicum OX=4081 GN=101268044 PE=3 SV=1	58	17	17	41.7	8.54	879	0.07364	0.718032	0.941249	1.82149e+08	2.01612e+08	3	3	2.28843	2.73686	2.2942	2.74541	2.35573	2.43927	145585144	2.43603e+08	1.44804e+08	1.9345e+08	1.65353e+08	1.26872e+08	High	High	High	High	High	High
A0A3Q7EWQ8	Protein kinase domain-containing protein OS=Solanum lycopersicum OX=4081 PE=4 SV=1	8	4	3	42.7	7.24	108	-0.175429	0.479488	0.941249	69707208	6.15826e+07	3	3	0.911676	0.931702	1.00199	0.357752	0.83732	1.12401	56062392	69707208	59126684	36966744	57719940	50983612	Peak Found	Peak Found	Peak Found	High	High	High
A0A3Q7EWX9	Uncharacterized protein OS=Solanum lycopersicum OX=4081 PE=4 SV=1	3	3	3	119.8	8.84	75	-0.507533	0.022791	0.941249	7.48295e+06	4.77628e+06	3	3	-2.24766	-2.32377	-2.31116	-2.91369	-2.52526	-2.96624	6.27504e+06	7.29934e+06	5.94877e+06	3.82832e+06	5611632	2.99326e+06	High	High	High	Peak Found	High	Peak Found
A0A3Q7EX00	PKS_ER domain-containing protein OS=Solanum lycopersicum OX=4081 GN=101245999 PE=3 SV=1	44	13	13	39.5	7.01	1309	0.0888313	0.89737	0.944972	5.05995e+07	4.59169e+07	3	3	-0.777294	1.14617	0.446284	0.351376	-0.188496	0.918774	1.73877e+07	8.08796e+07	4.02254e+07	36803708	2.83481e+07	4.42232e+07	High	High	High	High	High	High
A0A3Q7EX44	Uncharacterized protein OS=Solanum lycopersicum OX=4081 GN=101246577 PE=4 SV=1	31	4	4	19.4	7.27	200	-0.339443	0.620341	0.941249	1.75116e+07	1.25592e+07	3	3	-1.96054	-1.06129	-0.408414	-1.51891	-0.693722	-2.23594	7.6568e+06	1.75116e+07	22243894	1.00665e+07	19972672	4965750	High	High	High	High	High	Peak Found
A0A3Q7EX66	CARD domain-containing protein OS=Solanum lycopersicum OX=4081 PE=4 SV=1	7	8	8	149.8	8.75	199	0.714273	0.527761	0.941249	9.3918e+06	1.18849e+07	3	3	-1.2486	-1.96013	-4.38732	-2.56544	-1.72865	-1.15914	1.25419e+07	9.3918e+06	1.41072e+06	4.87353e+06	9.74748e+06	10474547	High	High	High	High	High	High
A0A3Q7EX76	Protein kinase domain-containing protein OS=Solanum lycopersicum OX=4081 PE=4 SV=1	17	8	3	72.3	5.66	456	-0.653357	0.181446	0.941249	7.84599e+06	3.62507e+06	3	3	-2.62033	-1.91377	-2.24281	-3.31157	-2.21675	-3.20866	4846543	9.69852e+06	6.23737e+06	2.9056e+06	6.9496e+06	2.53028e+06	Peak Found	High	High	High	High	Peak Found
A0A3Q7EXJ7	Uncharacterized protein OS=Solanum lycopersicum OX=4081 GN=101253239 PE=3 SV=1	5	6	6	130.8	8.22	170	0.424725	0.680077	0.941249	1.32254e+07	20490194	3	3	-1.47465	0.0697556	-3.06653	-0.601896	-0.942842	-1.65251	1.0723e+07	3.83536e+07	3.52401e+06	1.90076e+07	1.68052e+07	7440734	High	High	High	High	High	High
A0A3Q7EXK0	Glyceraldehyde-3-phosphate dehydrogenase OS=Solanum lycopersicum OX=4081 GN=101253541 PE=3 SV=1	81	29	12	43.5	8.05	4713	-0.135197	0.482017	0.941249	1857842442	1614141135	3	3	5.74985	5.66788	5.54334	5.35219	5.35685	5.84644	1603640415	1857842442	1376792887	1178387482	1323849515	1345939211	High	High	High	High	High	High
A0A3Q7EXL6	WD repeat-containing protein 55 OS=Solanum lycopersicum OX=4081 GN=101265597 PE=3 SV=1	18	4	4	38.6	4.96	72	0.0935957	0.812798	0.942709	1.74181e+07	1.72211e+07	2	3	-1.38411		-0.785508	-1.23034	-1.1936	-0.5497	1.14175e+07		1.71275e+07	12295546	1.4124e+07	1.59807e+07	High	High	High	High	High	High
A0A3Q7EXL8	Uncharacterized protein OS=Solanum lycopersicum OX=4081 PE=4 SV=1	2	1	1	95.2	8.29	16																				Not Found	Not Found	Not Found	Not Found	Not Found	High
A0A3Q7EXP9	Uncharacterized protein OS=Solanum lycopersicum OX=4081 GN=101261973 PE=4 SV=1	6	1	1	21.9	7.97	96	-0.0813033	0.894344	0.944972	6.62837e+06	4.98272e+06	3	3	-3.76617	-1.90128	-2.48612	-3.07222	-2.82175	-2.50351	2.19028e+06	9782868	5.26939e+06	3.42994e+06	4569157	4.12514e+06	Peak Found	High	High	High	Peak Found	High
A0A3Q7EXV6	Uncharacterized protein OS=Solanum lycopersicum OX=4081 PE=3 SV=1	1	1	1	106	5.07	42																				Not Found	High	Not Found	High	Not Found	Not Found
A0A3Q7EXW0	Uncharacterized protein OS=Solanum lycopersicum OX=4081 PE=4 SV=1	48	16	15	47.4	6.65	1107	-0.348947	0.352661	0.941249	1.98178e+08	1.28626e+08	3	3	2.50584	2.43912	1.55838	2.07926	1.70733	1.66991	1.69263e+08	1.98178e+08	8.69509e+07	1.21909e+08	1.05493e+08	7.44328e+07	High	High	High	High	High	High
A0A3Q7EXX0	Uncharacterized protein OS=Solanum lycopersicum OX=4081 GN=101055606 PE=3 SV=1	6	2	2	69.8	5.97	0																				High	High	Not Found	High	Not Found	High
A0A3Q7EXZ0	Uncharacterized protein OS=Solanum lycopersicum OX=4081 GN=101268332 PE=4 SV=1	43	10	10	36.1	6.95	1011	0.0818833	0.815888	0.942709	1.1094e+08	1.00966e+08	3	3	1.30091	1.86414	1.57886	1.39598	1.35802	2.23556	73424744	1.33036e+08	8.81944e+07	75918918	8.28081e+07	1.10164e+08	High	High	High	High	High	High
A0A3Q7EY16	Uncharacterized protein OS=Solanum lycopersicum OX=4081 PE=4 SV=1	1	1	1	125.9	8.31	0																				Not Found	Not Found	High	Not Found	Not Found	Not Found
A0A3Q7EY39	Obg-like ATPase 1 OS=Solanum lycopersicum OX=4081 GN=101266277 PE=3 SV=1	65	21	21	44.4	7.08	1478	-0.177633	0.543991	0.941249	1.64963e+08	1.59192e+08	3	3	2.16611	2.69576	1.87441	2.29507	2.01492	1.89339	1.3375e+08	236761300	108245014	141580360	1.30562e+08	8.69037e+07	High	High	High	High	High	High
A0A3Q7EY57	Auxin response factor OS=Solanum lycopersicum OX=4081 PE=3 SV=1	3	2	2	93.5	6.37	25																				Not Found	Not Found	Not Found	High	Not Found	Not Found
A0A3Q7EY87	HTH La-type RNA-binding domain-containing protein OS=Solanum lycopersicum OX=4081 PE=4 SV=1	4	2	2	61.6	7.58	61	-1.94755	0.0220504	0.941249	21390138	4.01369e+06	3	3	-2.21636	-0.772659	-0.546332	-3.16465	-2.90914	-3.30421	6.41265e+06	21390138	20215896	3.21709e+06	4300596	2.36813e+06	High	High	High	Peak Found	Peak Found	Peak Found
A0A3Q7EY91	FAD-binding PCMH-type domain-containing protein OS=Solanum lycopersicum OX=4081 PE=4 SV=1	26	15	14	72.6	6.95	310	0.502966	0.281374	0.941249	3.69116e+07	5.37924e+07	3	3	-0.385202	0.773129	-0.00876904	0.579752	0.280893	1.02741	22817716	6.24514e+07	2.93438e+07	43116137	3.92486e+07	47681896	High	High	High	High	High	High
A0A3Q7EYA0	Uncharacterized protein OS=Solanum lycopersicum OX=4081 PE=4 SV=1	4	3	3	87.4	6.64	27	0.442533	0.220146	0.941249	8.03411e+06	9.90291e+06	2	3		-2.18249	-2.21153	-1.96026	-1.99185	-1.31132		8.05029e+06	6374089	7413443	8121946	9425953	Not Found	High	High	High	Peak Found	High
A0A3Q7EYC4	Ligase_CoA domain-containing protein OS=Solanum lycopersicum OX=4081 GN=101263147 PE=4 SV=1	50	25	9	65.5	7.62	2327	-0.697197	0.262669	0.941249	8.60176e+07	6.01891e+07	3	3	1.22667	2.58308	0.944446	0.538725	1.0329	1.09098	6.97421e+07	218973772	5.68149e+07	4.19073e+07	6.60999e+07	4.98299e+07	High	High	High	High	High	High
A0A3Q7EYD5	PC4 domain-containing protein OS=Solanum lycopersicum OX=4081 GN=101257234 PE=4 SV=1	16	1	1	11.8	5.39	19																				High	Not Found	Not Found	Not Found	Not Found	Not Found
A0A3Q7EYE4	Peptidyl-prolyl cis-trans isomerase OS=Solanum lycopersicum OX=4081 GN=101250363 PE=4 SV=1	31	3	3	13.7	9.45	0	1.79145	0.321625	0.941249	4.00051e+06	6.34631e+06	2	3	-3.12433		-3.28996	-2.50366	0.924135	-2.66756	3.41754e+06		3.01842e+06	5.08676e+06	61299876	3.68175e+06	Peak Found	High	High	High	High	Peak Found
A0A3Q7EYE6	RRM domain-containing protein OS=Solanum lycopersicum OX=4081 GN=101255764 PE=4 SV=1	10	2	1	25.9	11.19	111	-0.47158	0.564134	0.941249	1.61656e+07	1.19155e+07	2	2		-1.18436	-1.19222	-0.971331	-2.34841			16079702	12919936	14713544	6343430		Not Found	High	High	High	High	High
A0A3Q7EYF0	Uncharacterized protein OS=Solanum lycopersicum OX=4081 GN=101261150 PE=4 SV=1	6	2	2	29.8	9.82	26																				Not Found	Not Found	High	Not Found	Not Found	Not Found
A0A3Q7EYH4	Peptidase_S9_N domain-containing protein OS=Solanum lycopersicum OX=4081 PE=4 SV=1	23	8	8	42.9	6.04	539	0.160328	0.154881	0.941249	3.42039e+07	3.83241e+07	3	3	-0.103796	0.000123978	-0.227565	0.090601	0.134092	-0.0749454	2.77322e+07	36546421	2.52146e+07	3.07179e+07	3.54514e+07	2.2208e+07	High	High	High	High	High	High
A0A3Q7EYH9	Peptidase_S9 domain-containing protein OS=Solanum lycopersicum OX=4081 PE=4 SV=1	31	5	5	22.4	7.72	230	0.167876	0.198389	0.941249	3.36019e+07	3.41662e+07	3	3	-0.347736	-0.0183258	-0.144296	-0.075079	0.0977402	-0.0293903	23418051	36082028	26712730	27385227	34569267	22920496	High	High	High	High	High	High
A0A3Q7EYJ0	NAD_binding_1 domain-containing protein OS=Solanum lycopersicum OX=4081 PE=4 SV=1	6	9	1	118.3	8.66	1701																				High	Not Found	Not Found	Not Found	Not Found	Not Found
A0A3Q7EYJ7	MPN domain-containing protein OS=Solanum lycopersicum OX=4081 GN=101258096 PE=4 SV=1	1	1	1	58.6	6.89	0																				Not Found	Not Found	Not Found	Not Found	High	Not Found
A0A3Q7EYM6	Fructose-bisphosphate aldolase OS=Solanum lycopersicum OX=4081 GN=101249787 PE=3 SV=1	68	24	13	42.6	6.4	4516	0.0522067	0.871906	0.944972	4380589332	3739527672	3	3	6.95241	6.90537	6.69326	6.65179	6.56894	7.48693	3690739853	4380589332	3055126226	2900717859	3067000642	4196268214	High	High	High	High	High	High
A0A3Q7EYQ7	Reverse transcriptase Ty1/copia-type domain-containing protein OS=Solanum lycopersicum OX=4081 PE=4 SV=1	2	1	1	48.2	6.93	31																				Peak Found	Peak Found	Peak Found	High	Peak Found	Peak Found
A0A3Q7EYR9	U2 snRNP auxiliary factor large subunit OS=Solanum lycopersicum OX=4081 GN=101263485 PE=3 SV=1	10	5	2	62.2	8.27	211	0.444281	0.279612	0.941249	2.44398e+07	3.17041e+07	3	3	-1.33991	-0.220444	-0.60361	-0.0252743	-0.313107	-0.492739	1.17727e+07	31365126	19429028	28347112	2.60024e+07	1.66243e+07	High	High	High	High	High	High
A0A3Q7EYS3	BZIP domain-containing protein OS=Solanum lycopersicum OX=4081 GN=544093 PE=4 SV=1	6	2	2	36.6	5.92	33	0.474265	0.448712	0.941249	1.33212e+07	1.42217e+07	3	2	-1.46423	-1.0405	-2.41302	-1.36995		-0.96002	10800699	17765852	5543261	11161476		12024758	High	Peak Found	Peak Found	High	Peak Found	High
A0A3Q7EYS7	AB hydrolase-1 domain-containing protein OS=Solanum lycopersicum OX=4081 GN=101268836 PE=4 SV=1	3	1	1	41.2	6.65	25																				Not Found	High	Not Found	Not Found	Not Found	Not Found
A0A3Q7EYX0	Ubiquitin receptor RAD23 OS=Solanum lycopersicum OX=4081 PE=3 SV=1	41	13	9	38.5	4.77	1454	-0.0542033	0.752569	0.941249	3.69345e+08	4.1417e+08	3	3	3.71323	3.32964	3.31406	3.56171	3.39437	3.23824	390862960	3.67391e+08	2.9362e+08	340642436	3.39685e+08	2.20738e+08	High	High	High	High	High	High
A0A3Q7EYX1	Reticulon-like protein OS=Solanum lycopersicum OX=4081 PE=4 SV=1	6	3	3	61.9	9.14	105	0.138734	0.271162	0.941249	2.10953e+07	2.32371e+07	3	3	-0.525583	-0.873142	-0.815921	-0.631222	-0.58614	-0.581081	2.07021e+07	19951040	16770241	1.86252e+07	21518982	1.56368e+07	Peak Found	High	High	High	High	High
A0A3Q7EYY1	Uncharacterized protein OS=Solanum lycopersicum OX=4081 PE=4 SV=1	13	6	6	51	8.63	126	0.307908	0.580324	0.941249	1.07657e+07	1.59279e+07	3	3	-1.24837	-1.92325	-1.7864	-0.925842	-2.28149	-0.826963	1.2544e+07	9.63501e+06	8.55843e+06	1.51849e+07	6644609	1.31865e+07	High	High	Peak Found	High	High	High
A0A3Q7EYZ0	Uncharacterized protein OS=Solanum lycopersicum OX=4081 PE=4 SV=1	4	2	2	60.6	5.07	64	-0.155857	0.690624	0.941249	3.30258e+06	3.09054e+06	3	3	-3.47629	-2.85262	-3.54724	-3.54172	-2.90607	-3.89593	2.6777e+06	5.05923e+06	2.5254e+06	2.47716e+06	4.30976e+06	1.57138e+06	High	High	High	High	Peak Found	High
A0A3Q7EZ16	14_3_3 domain-containing protein OS=Solanum lycopersicum OX=4081 GN=543791 PE=3 SV=1	69	18	10	29.3	4.73	3194	0.06793	0.688251	0.941249	5.01034e+08	5.93343e+08	3	3	3.70842	3.77723	4.0094	4.04314	4.01219	3.64351	3.89562e+08	5.01034e+08	4.7545e+08	4.75581e+08	5.21262e+08	292333192	High	High	High	High	High	High
A0A3Q7EZ26	Uncharacterized protein OS=Solanum lycopersicum OX=4081 PE=4 SV=1	11	1	1	9.1	11.71	0	-0.532855			7.02593e+06	5.19234e+06	2	1		-2.64766	-2.13327		-2.92332			5.83154e+06	6.72943e+06		4.25854e+06		Not Found	Peak Found	Peak Found	Not Found	High	Not Found
A0A3Q7EZ38	Uncharacterized protein OS=Solanum lycopersicum OX=4081 PE=4 SV=1	17	15	15	123.1	4.89	779	-0.178185	0.511976	0.941249	4.00933e+07	3.25723e+07	3	3	-0.529524	0.194719	0.11052	-0.0777321	-0.27413	-0.406979	2.06456e+07	4.18238e+07	3.18732e+07	2.73349e+07	26714417	1.76424e+07	High	High	High	High	High	High
A0A3Q7EZ51	Uncharacterized protein OS=Solanum lycopersicum OX=4081 GN=101249520 PE=4 SV=1	19	4	4	30.2	9.96	296	0.209729	0.542405	0.941249	3.14416e+07	3.07197e+07	3	3	-0.913372	0.13183	-0.240167	-0.228487	0.0206223	-0.184656	1.58226e+07	4.00398e+07	24995296	2.46227e+07	3.27699e+07	2.05818e+07	High	High	High	High	High	High
A0A3Q7EZ64	Uncharacterized protein OS=Solanum lycopersicum OX=4081 GN=101254057 PE=4 SV=1	51	4	4	15.1	8.32	390	1.26342	0.4679	0.941249	6.75054e+07	1.86288e+08	3	3	3.23768	-1.55742	0.862163	3.00256	0.609159	2.72095	2.81105e+08	12415919	5.36652e+07	2.31195e+08	49276773	154226129	High	High	High	High	High	High
A0A3Q7EZ78	Calcium-transporting ATPase OS=Solanum lycopersicum OX=4081 GN=101246688 PE=3 SV=1	6	4	3	111.2	6.06	176	-0.21162	0.759028	0.941249	8.15665e+06	8.57778e+06	3	3	-1.85623	-2.16356	-2.26953	-3.57149	-1.63285	-1.71984	8.23093e+06	8.15665e+06	6.12292e+06	2.42656e+06	10416722	7.10146e+06	High	High	High	High	High	High
A0A3Q7EZ95	Malate dehydrogenase OS=Solanum lycopersicum OX=4081 GN=101249428 PE=3 SV=1	35	10	5	36.8	7.96	1876	-0.176993	0.225096	0.941249	38373080	3.06727e+07	3	3	0.130198	0.0704899	0.00480556	-0.230694	0.127594	-0.222387	3.26154e+07	38373080	2.96212e+07	24585078	35292023	2.00505e+07	High	High	High	High	High	High
A0A3Q7EZB3	Nuclear cap-binding protein subunit 2 OS=Solanum lycopersicum OX=4081 PE=3 SV=1	6	1	1	30.1	8	53																				Peak Found	Peak Found	High	Peak Found	Peak Found	High
A0A3Q7EZE3	Uncharacterized protein OS=Solanum lycopersicum OX=4081 PE=4 SV=1	20	3	3	19.2	5.72	84	0.698614	0.197711	0.941249	6.1388e+06	9.21626e+06	3	3	-2.59757	-2.57358	-1.77468	-1.9654	-0.890497	-1.99409	4923592	6.1388e+06	8628282	7.3871e+06	17426118	5872066	High	High	High	High	High	High
A0A3Q7EZE4	Uncharacterized protein OS=Solanum lycopersicum OX=4081 GN=104647762 PE=4 SV=1	52	7	7	17	5.76	934	-0.133723	0.320487	0.941249	3.07549e+08	2.50874e+08	3	3	3.08389	3.07314	2.73124	2.80124	2.8117	2.87416	2.52682e+08	3.07549e+08	1.96038e+08	2.01082e+08	2.26815e+08	1.71506e+08	High	High	High	High	High	High
A0A3Q7EZE5	Uncharacterized protein OS=Solanum lycopersicum OX=4081 GN=101055540 PE=4 SV=1	7	5	4	84.4	5.48	58	0.105613	0.852927	0.944972	6.12744e+06	7.57186e+06	3	3	-2.5846	-1.55196	-2.76072	-2.24893	-2.81959	-1.51192	4.96806e+06	1.2463e+07	4.35608e+06	6.06907e+06	4575994	8.20233e+06	High	High	Peak Found	High	Peak Found	High
A0A3Q7EZI5	Uncharacterized protein OS=Solanum lycopersicum OX=4081 GN=101263274 PE=4 SV=1	6	1	1	25.3	6.89	30	-0.107615			3.53248e+06	3.32403e+06	1	2			-3.39409	-3.34454	-3.65887				2808232	2839953	2.55762e+06		Not Found	Not Found	Peak Found	Peak Found	High	Not Found
A0A3Q7EZI9	Glycosyltransferase OS=Solanum lycopersicum OX=4081 GN=101261193 PE=3 SV=1	3	1	1	52.8	6.18	75	1.31654			6.78571e+06	1.28591e+07	1	1			-2.45227			-1.13573			5394475			10645940	High	High	High	Not Found	Not Found	High
A0A3Q7EZJ3	Uncharacterized protein OS=Solanum lycopersicum OX=4081 PE=4 SV=1	38	11	10	45.7	6.54	1284	-0.218597	0.391574	0.941249	6.95559e+07	5.81494e+07	3	3	1.04119	0.655798	0.905332	0.692116	0.967865	0.286549	6.13282e+07	5.75734e+07	5.52952e+07	4.66084e+07	6.31864e+07	28531912	High	High	High	High	High	High
A0A3Q7EZK3	Uncharacterized protein OS=Solanum lycopersicum OX=4081 GN=101260692 PE=3 SV=1	50	51	29	122.5	6.29	3001	0.17315	0.0814943	0.941249	1.45289e+08	1.61178e+08	3	3	2.04961	1.99125	1.94486	2.25118	2.0328	2.22119	1.23374e+08	1.45289e+08	113662160	1.37338e+08	1.32191e+08	1.09072e+08	High	High	High	High	High	High
A0A3Q7EZK7	Uncharacterized protein OS=Solanum lycopersicum OX=4081 PE=4 SV=1	33	8	8	34.2	8.28	214	0.67974	0.366218	0.941249	4.32864e+06	5.05635e+06	3	3	-2.5975	-3.07762	-3.4159	-1.10261	-2.96161	-2.98758	4923840	4.32864e+06	2.7661e+06	1.34338e+07	4146999	2.94932e+06	High	High	High	High	High	Peak Found
A0A3Q7EZL6	CULLIN_2 domain-containing protein OS=Solanum lycopersicum OX=4081 PE=3 SV=1	3	2	1	82	8.5	86	-0.384			7.8583e+06	5.22467e+06	1	2	-2.22567			-2.72956		-2.48978	6.37142e+06			4349482		4.16459e+06	High	High	High	Peak Found	High	High
A0A3Q7EZN3	ENTH domain-containing protein OS=Solanum lycopersicum OX=4081 PE=4 SV=1	1	1	1	57.5	5.47	52	0.237073	0.391942	0.941249	8149010	8.57817e+06	3	3	-2.63282	-2.16491	-2.13381	-2.35722	-2.14333	-1.71977	4.80477e+06	8149010	6.72691e+06	5630194	7312393	7.10178e+06	Peak Found	High	High	High	High	Peak Found
A0A3Q7EZP5	AB hydrolase-1 domain-containing protein OS=Solanum lycopersicum OX=4081 GN=101260990 PE=4 SV=1	36	10	9	30.2	5.9	600	-0.272107	0.539196	0.941249	4.66098e+07	3.29852e+07	3	3	0.575325	0.0913448	0.327792	-0.666933	0.621771	0.223303	4.44037e+07	38931826	37053652	1.81698e+07	49709474	2.73081e+07	High	High	High	High	High	High
A0A3Q7EZS9	Uncharacterized protein OS=Solanum lycopersicum OX=4081 PE=4 SV=1	63	5	5	14.3	9.58	270	-0.206783	0.87045	0.944972	1.98321e+07	3.04432e+07	3	3	1.83922	-1.28988	-0.905	0.852156	-0.371656	-1.45651	1.06633e+08	1.49456e+07	1.57661e+07	5.20764e+07	24968203	8.52348e+06	High	High	High	High	High	High
A0A3Q7EZV5	Peptidase_S9_N domain-containing protein OS=Solanum lycopersicum OX=4081 PE=4 SV=1	6	1	1	27.8	8.48	18	-0.377747	0.0711116	0.941249	66060952	4.64608e+07	3	3	0.897614	0.854193	0.558785	0.368364	0.597885	0.211102	55518552	66060952	43487732	37239692	48893204	27078172	Peak Found	Peak Found	High	High	High	Peak Found
A0A3Q7EZW3	Uncharacterized protein OS=Solanum lycopersicum OX=4081 GN=101248840 PE=4 SV=1	31	8	8	27.8	6.76	652	-0.259647	0.430496	0.941249	1.39797e+08	9.1725e+07	3	3	2.04651	1.16914	1.91243	1.58638	1.21954	1.54322	1.23109e+08	82177552	1.11136e+08	86629292	7.52289e+07	6.81752e+07	High	High	High	High	High	High
A0A3Q7EZX8	Uncharacterized protein OS=Solanum lycopersicum OX=4081 PE=3 SV=1	12	4	1	55.3	7.91	90	-0.00397			1.22014e+07	1.33942e+07	1	3	-1.59091			-1.36279	-1.55616	-1.86569	9892779			11216986	10985381	6418642	High	Not Found	Not Found	Peak Found	Peak Found	High
A0A3Q7EZY3	KOW domain-containing protein OS=Solanum lycopersicum OX=4081 GN=101246988 PE=3 SV=1	48	10	4	16.8	10.92	353	0.374122	0.774997	0.941249	1.14651e+07	3.07163e+07	3	3	-1.03671	-2.05515	-1.69559	-0.198139	-3.58743	0.120485	14526053	8.79321e+06	9.11446e+06	2.51461e+07	2.68746e+06	2.54297e+07	High	High	High	High	High	High
A0A3Q7EZZ8	Uncharacterized protein OS=Solanum lycopersicum OX=4081 GN=101245520 PE=3 SV=1	1	1	1	68.1	6.93	22	0.45832	0.413461	0.941249	9.67797e+06	1.52918e+07	3	3	-1.18251	-2.69816	-1.94006	-1.23489	-1.23404	-1.97684	13129825	5.63091e+06	7.69375e+06	12256834	13733569	5.94268e+06	Peak Found	Peak Found	Peak Found	Peak Found	High	Peak Found
A0A3Q7F000	Uncharacterized protein OS=Solanum lycopersicum OX=4081 GN=101249885 PE=4 SV=1	24	3	3	18.2	5.55	114	-0.141034	0.691336	0.941249	4.60857e+07	3.38835e+07	3	3	-0.540606	0.469698	0.311479	-0.0870647	0.129478	-0.224943	20487594	50605819	3.6637e+07	27158642	35338175	20015044	High	High	High	High	High	High
A0A3Q7F010	Uncharacterized protein OS=Solanum lycopersicum OX=4081 PE=4 SV=1	12	3	2	45.3	7.88	91	-0.04067			10464171	8.01752e+06	3	1	-1.41438	-1.80415	-2.11133			-1.81729	11180432	10464171	6832539			6637622	High	High	Peak Found	High	High	Peak Found
A0A3Q7F021	Uncharacterized protein OS=Solanum lycopersicum OX=4081 PE=4 SV=1	14	2	1	22	6.21	27	0.584696			3.72911e+07	4.29925e+07	1	1	0.020874					0.60557	30235224					35593084	High	Not Found	High	High	High	Peak Found
A0A3Q7F037	PHB domain-containing protein OS=Solanum lycopersicum OX=4081 PE=4 SV=1	21	6	1	31.8	5.43	360																				Not Found	High	High	High	High	Not Found
A0A3Q7F043	Uncharacterized protein OS=Solanum lycopersicum OX=4081 PE=4 SV=1	14	1	1	12.9	5	55	-0.425447	0.472038	0.941249	1.24139e+07	8.91309e+06	2	3	-1.02966		-2.11722	-1.51114	-2.14378	-2.34174	14597232		6804686	10120900	7.31013e+06	4.61465e+06	High	Not Found	Peak Found	High	Peak Found	High
A0A3Q7F047	Uncharacterized protein OS=Solanum lycopersicum OX=4081 PE=4 SV=1	7	2	2	53.5	7.25	0	-0.487207	0.462401	0.941249	1.04579e+07	5.16381e+06	2	3		-1.34052	-2.29274	-2.80114	-1.61604	-2.49433		14430101	6.02521e+06	4.13894e+06	10538809	4151485	High	Peak Found	Peak Found	High	Peak Found	Peak Found
A0A3Q7F049	Fe2OG dioxygenase domain-containing protein OS=Solanum lycopersicum OX=4081 GN=101262682 PE=4 SV=1	12	4	4	35.5	6.74	195	-1.14431	0.113336	0.941249	8.73961e+06	3.20114e+06	3	2	-2.0186	-2.60574	-2.0872		-2.76798	-3.995	7.35481e+06	6003479	6.94778e+06		4.74267e+06	1.46709e+06	High	High	High	High	High	High
A0A3Q7F061	Polyketide_cyc domain-containing protein OS=Solanum lycopersicum OX=4081 PE=4 SV=1	23	5	5	26.6	9.86	381	0.50111	0.189242	0.941249	7.12348e+07	9.21894e+07	3	3	1.27845	0.635979	0.93974	1.71329	0.938128	1.70608	7.22907e+07	5.67879e+07	5.66299e+07	9.4595e+07	61897341	7.63227e+07	High	High	High	High	High	High
A0A3Q7F068	Remorin_C domain-containing protein OS=Solanum lycopersicum OX=4081 GN=101266595 PE=4 SV=1	2	1	1	42.7	9.32	25																				High	Not Found	Not Found	Not Found	Not Found	Not Found
A0A3Q7F081	Uncharacterized protein OS=Solanum lycopersicum OX=4081 GN=101260262 PE=4 SV=1	22	11	11	54	5.53	423	-0.253845	0.555574	0.941249	9.29892e+07	7.48584e+07	3	3	1.95711	0.723211	1.32422	1.05651	1.38863	0.797867	115712043	6.03276e+07	7.39241e+07	6.00012e+07	84583495	40667997	High	High	High	High	High	High
A0A3Q7F0A1	Ubiquitin carboxyl-terminal hydrolase OS=Solanum lycopersicum OX=4081 GN=101257506 PE=3 SV=1	8	3	3	57.9	6.64	18	0.517147	0.234932	0.941249	6.48101e+06	7.43918e+06	3	3	-2.50367	-3.24193	-2.47358	-1.68787	-2.40456	-2.57531	5.25473e+06	3.86268e+06	5.31538e+06	8.954e+06	6101298	3924869	High	High	Peak Found	Peak Found	High	High
A0A3Q7F0A7	Uncharacterized protein OS=Solanum lycopersicum OX=4081 GN=101263571 PE=4 SV=1	11	5	5	60.2	9.25	198	-0.063088	0.888135	0.944972	2.43616e+07	2.10123e+07	3	3	-1.30144	-0.398727	-0.60823	-1.4657	-0.604679	-0.427282	12090846	27719058	19366918	10444757	21244228	17395878	High	High	High	High	High	High
A0A3Q7F0A8	Senescence domain-containing protein OS=Solanum lycopersicum OX=4081 GN=101253155 PE=4 SV=1	6	2	2	49	8.35	30					4.3645e+06		2				-2.63357	-3.58408					4.64873e+06	2.69371e+06		Not Found	High	High	High	Peak Found	Not Found
A0A3Q7F0B4	Methyltransferase OS=Solanum lycopersicum OX=4081 GN=101254967 PE=3 SV=1	2	1	1	70.1	7.88	0	0.0461717	0.919471	0.944972	1.10442e+07	1.2648e+07	3	3	-1.73467	-0.744427	-1.87704	-1.50874	-0.950062	-1.75882	8954504	21812850	8.0373e+06	10137721	16721300	6912155	Peak Found	High	Peak Found	High	Peak Found	Peak Found
A0A3Q7F0D3	Tubulin-specific chaperone A OS=Solanum lycopersicum OX=4081 PE=3 SV=1	58	7	7	13	4.94	653	-0.115283	0.653812	0.941249	1.4124e+08	1.55311e+08	3	3	2.59082	1.9467	1.92724	2.22792	1.97931	1.91168	1.79533e+08	1.40871e+08	1.12282e+08	1.35141e+08	1.27379e+08	8.80125e+07	High	High	High	High	High	High
A0A3Q7F0F1	Uncharacterized protein OS=Solanum lycopersicum OX=4081 GN=101244224 PE=4 SV=1	1	1	1	181	5.62	0																				Not Found	High	High	Not Found	Not Found	High
A0A3Q7F0F8	Uncharacterized protein OS=Solanum lycopersicum OX=4081 GN=101253316 PE=3 SV=1	54	10	2	17.1	10.43	470	0.073654	0.939283	0.945734	2.60152e+07	3.85953e+07	3	3	-0.498602	-0.694946	1.70928	0.100775	-0.505701	1.14162	2.10929e+07	2.2574e+07	9.65382e+07	3.09352e+07	2.27529e+07	5.161e+07	High	High	High	High	High	High
A0A3Q7F0G5	Uncharacterized protein OS=Solanum lycopersicum OX=4081 PE=4 SV=1	7	2	2	34.9	8.51	22					2.79886e+06		2				-2.6574		-4.36295				4.57257e+06		1.13682e+06	Not Found	Not Found	High	High	Not Found	Peak Found
A0A3Q7F0G7	Uncharacterized protein OS=Solanum lycopersicum OX=4081 PE=4 SV=1	30	10	10	50.1	7.66	559	-0.341268	0.568092	0.941249	3.1694e+07	3.63774e+07	3	3	-0.268373	-0.205393	-0.203664	0.0730515	-0.114735	-1.65955	24742356	3.1694e+07	25635788	3.03465e+07	2.98352e+07	7404512	High	High	High	High	High	High
A0A3Q7F0H5	Uncharacterized protein OS=Solanum lycopersicum OX=4081 GN=101245723 PE=4 SV=1	9	1	1	15.5	10.78	0	-3.4835	0.499809	0.941249	3.11412e+07	2.53435e+06	2	2	3.97713	-4.44705			-3.05365	-4.38327	469316512	1.67537e+06			3890701	1120925	High	Peak Found	Not Found	Not Found	Peak Found	Peak Found
A0A3Q7F0H8	Uncharacterized protein OS=Solanum lycopersicum OX=4081 GN=101256549 PE=4 SV=1	10	4	4	37.3	6.07	65	0.667611	0.216839	0.941249	1.42802e+07	1.84505e+07	3	3	-0.754234	-2.18316	-1.37883	-0.963987	-0.388094	-0.961309	1.76678e+07	8.04659e+06	1.13524e+07	14788628	24685354	1.2014e+07	High	High	High	Peak Found	High	High
A0A3Q7F0I2	Uncharacterized protein OS=Solanum lycopersicum OX=4081 PE=4 SV=1	43	18	18	29	9.61	2002	-0.00763667	0.960085	0.94807	2.19506e+08	2.24483e+08	3	3	2.80272	2.49119	2.56335	2.64089	2.78235	2.41111	2.07938e+08	2.05461e+08	174502080	1.7993e+08	2.22248e+08	1.24419e+08	High	High	High	High	High	High
A0A3Q7F0I5	Uncharacterized protein OS=Solanum lycopersicum OX=4081 GN=101248133 PE=4 SV=1	11	1	1	15.3	4.44	30																				Not Found	Not Found	High	Not Found	Not Found	Not Found
A0A3Q7F0I8	Uncharacterized protein OS=Solanum lycopersicum OX=4081 GN=104645946 PE=4 SV=1	36	3	3	10.8	5.44	151	-0.291933	0.568257	0.941249	6.10634e+07	5.6791e+07	3	3	1.55101	0.33894	0.717467	0.658014	1.0599	0.0137043	8.73233e+07	46220896	4.85439e+07	4.55197e+07	6.73486e+07	23615484	High	High	High	High	High	Peak Found
A0A3Q7F0I9	Uncharacterized protein OS=Solanum lycopersicum OX=4081 GN=101243858 PE=4 SV=1	43	9	8	28.9	7.21	303	-0.211629	0.459351	0.941249	8.01069e+07	7.42231e+07	3	3	0.999763	1.21854	1.10909	1.04422	1.23978	0.408506	5.9592e+07	8.50403e+07	63683040	5.9492e+07	7.62921e+07	3.10488e+07	High	High	High	High	High	High
A0A3Q7F0J1	Uncharacterized protein OS=Solanum lycopersicum OX=4081 GN=101248838 PE=3 SV=1	41	10	10	20.9	9.26	1095	0.214153	0.588248	0.941249	497708616	534105081	3	3	3.68596	3.76762	3.7667	4.3895	3.23271	4.24053	3.83544e+08	497708616	401833608	6.04629e+08	3.03675e+08	442180264	High	High	High	High	High	High
A0A3Q7F0J3	FKS1_dom1 domain-containing protein OS=Solanum lycopersicum OX=4081 PE=4 SV=1	2	3	3	171.9	8.75	192	0.5598	0.139332	0.941249	7.21288e+06	1.14615e+07	3	3	-1.62165	-2.58215	-2.36419	-1.65085	-1.46631	-1.77143	9.6842e+06	6102433	5.73407e+06	9186765	1.16913e+07	6.85201e+06	High	High	High	High	High	High
A0A3Q7F0L2	RRM domain-containing protein OS=Solanum lycopersicum OX=4081 PE=4 SV=1	9	2	2	26	5.27	25	-0.218169	0.629573	0.941249	1.90429e+07	2.18464e+07	3	3	-0.291569	-1.22521	-0.963586	-0.720255	-0.744648	-1.66997	24347753	1.56308e+07	15138659	17510508	1.92799e+07	7.35123e+06	High	Peak Found	High	High	High	Peak Found
A0A3Q7F0L3	Rubis-subs-bind domain-containing protein OS=Solanum lycopersicum OX=4081 PE=4 SV=1	31	14	14	56.8	5.81	684	0.341097	0.351943	0.941249	58563160	7.99062e+07	3	3	1.04076	0.680387	0.464753	1.15066	0.554422	1.50411	6.13097e+07	58563160	40743712	6.40471e+07	4.74422e+07	6.6352e+07	High	High	High	High	High	High
A0A3Q7F0L5	Uncharacterized protein OS=Solanum lycopersicum OX=4081 PE=4 SV=1	12	4	4	50.8	6.83	29	0.318423	0.577699	0.941249	7.30805e+06	9.71946e+06	3	3	-3.32223	-2.32205	-1.78702	-1.8887	-1.88311	-2.70422	2.97948e+06	7.30805e+06	8.55477e+06	7.79043e+06	8.75778e+06	3.58938e+06	Peak Found	High	High	High	High	High
A0A3Q7F0L7	AAA domain-containing protein OS=Solanum lycopersicum OX=4081 GN=101266596 PE=3 SV=1	5	3	2	71.3	8.24	203	0.31378	0.658553	0.941249	1.87515e+06	2.66479e+06	3	3	-2.96893	-4.28453	-4.96514	-4.35683	-3.51401	-3.40642	3.8062e+06	1.87515e+06	945146	1.40793e+06	2.82777e+06	2206157	High	Peak Found	High	High	High	High
A0A3Q7F0N2	Nodulin-like domain-containing protein OS=Solanum lycopersicum OX=4081 GN=101247492 PE=4 SV=1	4	2	2	65.2	8.09	84	-0.314108	0.679062	0.941249	1.50754e+07	8.42098e+06	3	2	-1.21707	-1.27741	-2.52145		-2.543	-1.42917	12818994	1.50754e+07	5141885		5.54304e+06	8686549	High	High	Peak Found	Peak Found	High	High
A0A3Q7F0N9	ENT domain-containing protein OS=Solanum lycopersicum OX=4081 PE=4 SV=1	10	4	3	48.7	7.15	30	0.0723967	0.881503	0.944972	5143280	5.83212e+06	3	2	-1.91471	-2.82884	-3.02179		-2.42052	-2.61158	7.90398e+06	5143280	3635014		6.03416e+06	3.82742e+06	High	High	High	Not Found	High	High
A0A3Q7F0P2	UDP-glucose 6-dehydrogenase OS=Solanum lycopersicum OX=4081 PE=3 SV=1	67	29	11	52.9	6.7	2767	-0.0367033	0.842847	0.944972	1.6415e+08	1.5524e+08	3	3	2.06748	2.49389	2.1441	2.25886	1.97865	2.35785	1.24912e+08	2.05846e+08	1.30495e+08	1.38071e+08	1.27321e+08	1.1991e+08	High	High	High	High	High	High
A0A3Q7F0Q0	Uncharacterized protein OS=Solanum lycopersicum OX=4081 PE=3 SV=1	4	2	2	64.4	5.87	48	0.4098	0.392139	0.941249	11461629	9.5308e+06	3	3	-2.78807	-1.67279	-1.60269	-1.95683	-1.30947	-1.56785	4.31456e+06	11461629	9.72068e+06	7.43109e+06	13033975	7.89046e+06	High	Peak Found	High	High	High	High
A0A3Q7F0T0	ZF-HD dimerization-type domain-containing protein OS=Solanum lycopersicum OX=4081 PE=4 SV=1	20	4	4	39	7.59	168	0.091385	0.745152	0.941249	1.71291e+07	1.41073e+07	3	3	-1.40198	-1.09316	-1.03295	-0.664335	-1.48133	-1.10827	1.12769e+07	1.71291e+07	14427999	18202548	11570204	1.08504e+07	High	High	High	High	High	High
A0A3Q7F0U0	Uncharacterized protein OS=Solanum lycopersicum OX=4081 GN=101263781 PE=4 SV=1	9	4	4	63.6	6.67	32	-0.0236767	0.966783	0.948092	1.32064e+07	7.81171e+06	3	3	-2.7726	-1.18877	-1.4916	-2.20394	-1.43375	-1.88631	4361065	1.60307e+07	1.04988e+07	6.26132e+06	11958222	6.32755e+06	High	High	High	High	Peak Found	High
A0A3Q7F0U1	Uncharacterized protein OS=Solanum lycopersicum OX=4081 PE=4 SV=1	31	6	6	38.8	6.48	340	-0.148502	0.704816	0.941249	2.18419e+07	1.5231e+07	3	3	-1.79652	-0.742508	-0.701276	-1.24064	-1.10499	-1.34018	8.57875e+06	2.18419e+07	1.81573e+07	12208053	1.50187e+07	9.23925e+06	High	High	High	High	High	High
A0A3Q7F0U3	AMP-binding domain-containing protein OS=Solanum lycopersicum OX=4081 PE=4 SV=1	13	7	7	75.1	6.74	148	-0.0533533	0.895195	0.944972	1.99084e+07	2.07478e+07	3	3	-1.19524	-0.484941	-0.899467	-1.52445	-0.769699	-0.445559	1.30144e+07	26111128	1.58267e+07	10027968	1.89481e+07	1.71769e+07	High	High	High	High	High	High
A0A3Q7F0V0	Uncharacterized protein OS=Solanum lycopersicum OX=4081 GN=101262173 PE=4 SV=1	27	12	12	53.8	5.91	452	-0.129561	0.541569	0.941249	5.61462e+07	5.4706e+07	3	3	0.479563	1.10703	0.596347	0.604048	0.550623	0.639587	4.15521e+07	7.87148e+07	44634864	43848410	4.73174e+07	3.64423e+07	High	High	High	High	High	High
A0A3Q7F0V4	Thioredoxin domain-containing protein OS=Solanum lycopersicum OX=4081 PE=4 SV=1	27	8	8	23.2	9.32	310	-0.30666	0.346074	0.941249	1.30359e+08	1.20754e+08	3	3	2.41829	1.67553	1.81158	1.74635	1.91286	1.32621	1.59297e+08	116732265	103632236	9.67876e+07	121645644	58654212	High	High	High	High	High	High
A0A3Q7F0V5	Hydrolase_4 domain-containing protein OS=Solanum lycopersicum OX=4081 PE=4 SV=1	22	6	6	42	7.81	106	0.536367	0.450925	0.941249	6.15212e+06	7.60251e+06	3	3	-4.13422	-2.19077	-2.59368	-2.03903	-2.37323	-2.89731	1697093	8.00425e+06	4.89079e+06	7019541	6.23526e+06	3.13973e+06	High	High	High	High	High	High
A0A3Q7F0W0	Protein kinase domain-containing protein OS=Solanum lycopersicum OX=4081 GN=101265066 PE=4 SV=1	3	1	1	79.5	7.55	41																				Not Found	High	Not Found	Not Found	Not Found	Not Found
A0A3Q7F0W1	Mannose-6-phosphate isomerase OS=Solanum lycopersicum OX=4081 GN=101256451 PE=3 SV=1	2	1	1	48.3	5.19	0	0.820067			6.01743e+06	9.69758e+06	3	1	-2.60962	-2.90081	-2.62562	-1.89195			4.88266e+06	4.89303e+06	4783713	7.77289e+06			Peak Found	Peak Found	Peak Found	High	Not Found	Not Found
A0A3Q7F0W5	Uncharacterized protein OS=Solanum lycopersicum OX=4081 GN=101261878 PE=4 SV=1	3	1	1	52.7	6.05	74	-0.134107			6.8138e+07	65854895	1	1			0.875621		0.741514				54168092		54011368		Not Found	Not Found	High	High	High	Not Found
A0A3Q7F0Y5	tRNA (guanine-N(7)-)-methyltransferase OS=Solanum lycopersicum OX=4081 GN=101260600 PE=3 SV=1	10	2	2	28	7.87	113	-0.103775	0.74492	0.941249	1.60845e+07	1.1838e+07	3	2	-1.79923	-1.16645	-1.20717		-1.65876	-1.33069	8562661	16280566	12786760		10231306	9300244	High	High	High	High	High	High
A0A3Q7F0Z5	HIT domain-containing protein OS=Solanum lycopersicum OX=4081 GN=101259703 PE=4 SV=1	51	7	7	19.5	8.97	722	-0.188153	0.330616	0.941249	1.59814e+08	1.48295e+08	3	3	2.49389	1.94977	2.10548	2.04275	2.05168	1.89025	1.67867e+08	1.41171e+08	1.27048e+08	118862442	133931888	8.6715e+07	High	High	High	High	High	High
A0A3Q7F100	Uncharacterized protein OS=Solanum lycopersicum OX=4081 GN=101259113 PE=3 SV=1	5	2	2	62.1	6.73	16	0.403757	0.269223	0.941249	8869826	1.07905e+07	3	2	-1.75116	-2.04263	-2.30265		-1.91886	-1.33792	8.85275e+06	8869826	5.98398e+06		8543425	9253765	High	High	Peak Found	Not Found	High	High
A0A3Q7F104	Uncharacterized protein OS=Solanum lycopersicum OX=4081 PE=4 SV=1	2	1	1	49.4	7.17	0	-1.2484	0.31465	0.941249	1.07393e+07	4.64393e+06	2	2	-2.33185	-1.20993		-3.77103	-2.26756		5.91935e+06	1.57973e+07		2.11311e+06	6709108		High	High	Not Found	Peak Found	Peak Found	Not Found
A0A3Q7F107	J domain-containing protein OS=Solanum lycopersicum OX=4081 GN=101246562 PE=4 SV=1	45	12	12	39.2	6.99	746	-0.280952	0.0555845	0.941249	7.31206e+07	6.37773e+07	3	3	1.25166	0.990974	0.977437	0.825394	0.867651	0.68417	7.09606e+07	7.26307e+07	5.81291e+07	5.11193e+07	58946288	3.75861e+07	High	High	High	High	High	High
A0A3Q7F108	Probable tRNA N6-adenosine threonylcarbamoyltransferase OS=Solanum lycopersicum OX=4081 GN=101258327 PE=3 SV=1	38	10	10	37.8	6.01	319	0.0687889	0.795364	0.941249	3.81331e+07	3.43112e+07	3	3	-0.114063	0.272242	0.0382013	0.423113	-0.300529	0.280163	2.75355e+07	4.41327e+07	3.03149e+07	3.868e+07	26230034	2.84059e+07	High	High	High	High	High	High
A0A3Q7F153	Inositol-1-monophosphatase OS=Solanum lycopersicum OX=4081 PE=3 SV=1	20	6	6	40	6.06	630	0.0202033	0.881018	0.944972	1.24511e+08	1.14863e+08	3	3	1.77177	1.76859	1.70331	1.7852	1.54406	1.97502	1.01762e+08	1.24511e+08	9.61398e+07	9.94294e+07	9.42056e+07	9.19629e+07	High	High	High	High	High	High
A0A3Q7F159	Protein kinase domain-containing protein OS=Solanum lycopersicum OX=4081 GN=101246108 PE=3 SV=1	14	5	4	49.4	9.36	181	0.27627	0.456109	0.941249	1.27918e+07	1.23576e+07	3	3	-1.52274	-1.38972	-2.39725	-1.54225	-1.65817	-1.28048	1.03715e+07	13946372	5.60418e+06	9.90499e+06	1.02355e+07	9.62963e+06	High	High	Peak Found	High	High	High
A0A3Q7F163	CBFD_NFYB_HMF domain-containing protein OS=Solanum lycopersicum OX=4081 PE=4 SV=1	15	3	2	25.8	6.2	166	-0.0462804	0.644657	0.941249	3.87497e+07	3.79204e+07	3	3	0.307076	0.0111542	0.0613451	0.0753269	0.0540943	0.111313	36869616	36826888	30805100	30394330	33539108	25268506	High	High	High	High	High	High
A0A3Q7F171	Pept_C1 domain-containing protein OS=Solanum lycopersicum OX=4081 PE=3 SV=1	8	8	7	129.1	5.12	581	-0.245588	0.225619	0.941249	8.4118e+07	7.20839e+07	3	3	1.58242	1.01245	1.17957	1.00203	1.06685	0.968796	8.92451e+07	7.37201e+07	6.68718e+07	5.77774e+07	6.76739e+07	4.57834e+07	High	High	High	High	High	High
A0A3Q7F172	Chloride channel protein OS=Solanum lycopersicum OX=4081 GN=101249604 PE=3 SV=1	3	2	2	86.4	8.57	28	1.33475			4.31653e+06	9.78061e+06	1	2			-3.1049		-1.75777	-1.78253			3.43153e+06		9552680	6799495	Not Found	Not Found	Peak Found	Not Found	High	High
A0A3Q7F174	Pept_C1 domain-containing protein OS=Solanum lycopersicum OX=4081 PE=3 SV=1	4	1	1	40	6.87	15	-0.276478	0.423137	0.941249	1.75659e+07	1.39269e+07	3	3	-1.06518	-0.545576	-1.49126	-1.41867	-1.49214	-1.02064	14242240	25036446	10501249	10790803	11483895	11529954	High	High	Peak Found	High	High	High
A0A3Q7F176	AB hydrolase-1 domain-containing protein OS=Solanum lycopersicum OX=4081 GN=101244450 PE=4 SV=1	16	3	3	30	5.05	68	-0.298213	0.400538	0.941249	3.01504e+07	2.60125e+07	3	3	-0.374622	-0.242577	-0.300662	-1.195	-0.498186	-0.119314	22985677	3.08876e+07	2.39689e+07	1.26004e+07	22871684	21535451	High	High	High	High	High	High
A0A3Q7F179	Peptidylprolyl isomerase OS=Solanum lycopersicum OX=4081 PE=3 SV=1	20	25	3	144.9	6.44	1347	0.65508	0.703338	0.941249	26998885	1.60081e+07	3	3	-1.29296	-0.436707	0.564597	-1.16885	-1.31276	3.28178	12162176	26998885	43663272	1.2831e+07	13004341	2.27502e+08	Peak Found	High	High	High	High	High
A0A3Q7F190	NTF2 domain-containing protein OS=Solanum lycopersicum OX=4081 PE=4 SV=1	32	4	4	18.2	8.79	355	-0.544539	0.347377	0.941249	7.83046e+07	7.8046e+07	3	3	1.08867	1.39485	1.07626	1.11667	1.16931	-0.359816	6.338e+07	9.60947e+07	6.22502e+07	6.25561e+07	7.2655e+07	1.82287e+07	High	High	High	High	High	High
A0A3Q7F1B5	Uncharacterized protein OS=Solanum lycopersicum OX=4081 GN=101247094 PE=4 SV=1	7	1	1	21.6	6.16	56	-0.238762	0.383658	0.941249	2.22123e+07	1.62953e+07	2	2		-0.515013	-0.944715	-0.949409		-0.987844		25572498	15337993	14938819		11795060	Not Found	High	High	High	Not Found	High
A0A3Q7F1B6	Uncharacterized protein OS=Solanum lycopersicum OX=4081 GN=101267675 PE=4 SV=1	42	12	8	25.9	8.59	723	-0.214293	0.599202	0.941249	8.44806e+07	8.35892e+07	3	3	2.17701	1.10583	1.18578	1.16747	1.08554	1.57273	1.34765e+08	7.86494e+07	67160020	6.4798e+07	6.85563e+07	69584360	High	High	High	High	High	High
A0A3Q7F1C1	Peroxidase OS=Solanum lycopersicum OX=4081 PE=3 SV=1	23	6	4	37.8	7.59	181	0.115747	0.758649	0.941249	1.8219e+07	1.95377e+07	2	3		-0.966101	-1.06546	-0.88139	-0.450851	-1.36786		1.87061e+07	1.41065e+07	1.566e+07	2.36346e+07	9.06367e+06	High	Peak Found	High	High	High	High
A0A3Q7F1C4	Pyruvate carboxyltransferase domain-containing protein OS=Solanum lycopersicum OX=4081 GN=101259975 PE=4 SV=1	17	7	7	45	8.87	152	0.109978	0.725567	0.941249	1.79847e+07	2.16789e+07	3	3	-0.418415	-1.02284	-1.10343	-0.731359	-0.401743	-1.08165	2.22984e+07	1.79847e+07	1.37402e+07	1.73763e+07	2.44529e+07	1.10525e+07	High	High	High	High	High	High
A0A3Q7F1D2	DLH domain-containing protein OS=Solanum lycopersicum OX=4081 GN=101261451 PE=4 SV=1	65	9	9	25.6	5.44	527	-0.740109	0.31082	0.941249	1.59521e+08	6.42952e+07	3	3	2.86586	1.06244	2.10284	0.837061	1.99916	0.974592	2.1724e+08	76319160	126815655	5.15344e+07	1.29144e+08	4.59677e+07	High	High	High	High	High	High
A0A3Q7F1E3	Hydrolase_4 domain-containing protein OS=Solanum lycopersicum OX=4081 GN=101262250 PE=4 SV=1	3	1	1	63.1	4.91	172	-0.305727	0.453265	0.941249	5431312	4.22957e+06	3	2	-2.24102	-2.75023	-3.03025		-3.23965	-2.71947	6.30399e+06	5431312	3.61376e+06		3.42007e+06	3.55163e+06	Peak Found	High	High	High	High	High
A0A3Q7F1E4	Uncharacterized protein OS=Solanum lycopersicum OX=4081 PE=4 SV=1	41	10	1	25	9.48	1051	0.291993	0.34525	0.941249	1393257424	1623872523	3	3	5.20693	5.25271	5.32987	5.49565	5.1188	6.05104	1100704448	1393257424	1187428944	1301580992	1122483712	1551015936	High	High	High	High	High	High
A0A3Q7F1E6	Patatin OS=Solanum lycopersicum OX=4081 PE=3 SV=1	6	3	2	87.9	9.2	96																				High	Not Found	High	Not Found	Not Found	Not Found
A0A3Q7F1G2	Uncharacterized protein OS=Solanum lycopersicum OX=4081 PE=4 SV=1	25	6	6	35.5	5.02	316	-0.128673	0.399975	0.941249	2.72804e+07	2.03105e+07	3	3	-0.430096	-0.416279	-0.661273	-0.847059	-0.570316	-0.476292	2.21186e+07	2.73839e+07	1.86678e+07	1.60371e+07	2.17563e+07	1.68148e+07	High	High	High	High	High	High
A0A3Q7F1H5	Uncharacterized protein OS=Solanum lycopersicum OX=4081 PE=3 SV=1	7	4	4	78.4	7.97	271	-0.139497	0.62649	0.941249	6.76531e+07	5.58553e+07	3	3	0.153053	0.88855	0.86933	0.634045	0.574165	0.284231	3.31363e+07	6.76531e+07	5.39325e+07	4.47696e+07	4.80959e+07	2.84861e+07	High	High	High	High	High	High
A0A3Q7F1J3	Uncharacterized protein OS=Solanum lycopersicum OX=4081 GN=101262982 PE=4 SV=1	11	4	4	87	4.74	66	-0.33814	0.657267	0.941249	8.04884e+06	7.91201e+06	3	3	-1.1424	-2.47498	-2.20599	-3.26132	-2.31566	-1.26081	13499942	6.57303e+06	6.39863e+06	3.00858e+06	6489091	9.76177e+06	High	High	High	Peak Found	High	High
A0A3Q7F1K2	Uncharacterized protein OS=Solanum lycopersicum OX=4081 GN=101244118 PE=4 SV=1	39	9	4	33	6.35	570	-0.510461	0.159959	0.941249	3.47124e+07	1.99315e+07	3	3	-0.0908566	0.165335	-0.0973883	-0.004879	-0.982729	-0.566685	27982010	4.09806e+07	2.75955e+07	28750686	1.63469e+07	1.57936e+07	High	High	High	High	High	High
A0A3Q7F1L3	Glycine cleavage system H protein OS=Solanum lycopersicum OX=4081 GN=101258615 PE=3 SV=1	35	5	5	17.1	5.08	476	-0.159025	0.495621	0.941249	6.53635e+07	5.55876e+07	3	3	0.830526	1.2835	0.605649	0.627113	0.880087	0.735401	52996029	8.8957e+07	44923538	44555076	5.94565e+07	3.89448e+07	High	High	High	High	High	High
A0A3Q7F1N8	Uncharacterized protein OS=Solanum lycopersicum OX=4081 PE=4 SV=1	3	2	2	76.8	4.79	165	0.53035	0.392976	0.941249	2.63596e+06	3.1836e+06	3	3	-3.79384	-3.80049	-3.81644	-3.49892	-2.22022	-4.10058	2148664	2622688	2.09552e+06	2.55175e+06	6932911	1.36356e+06	High	High	High	High	High	High
A0A3Q7F1R4	Uncharacterized protein OS=Solanum lycopersicum OX=4081 GN=101249760 PE=3 SV=1	19	16	16	125.5	6.79	431	0.106695	0.463408	0.941249	5.8595e+07	5.8393e+07	3	3	0.672819	0.751471	0.633475	0.80187	0.56802	1.00796	4.75082e+07	61520892	4.57984e+07	50292604	47891448	4.70432e+07	High	High	High	High	High	High
A0A3Q7F1S0	Pept_C1 domain-containing protein OS=Solanum lycopersicum OX=4081 PE=3 SV=1	34	11	10	41.2	7.23	824	-0.144347	0.734184	0.941249	1.31676e+08	1.13704e+08	3	3	1.84096	1.3885	2.20663	1.65957	2.22255	1.12093	1.06761e+08	9.56725e+07	1.36276e+08	91137434	1.50772e+08	50875016	High	High	High	High	High	High
A0A3Q7F1S8	Uncharacterized protein OS=Solanum lycopersicum OX=4081 PE=3 SV=1	11	7	5	73.2	8.41	282	0.0427183	0.84107	0.944972	7.1767e+07	6.11333e+07	3	3	0.965363	1.06923	0.557076	0.683834	0.92255	1.11344	5.81879e+07	7.66792e+07	4.34363e+07	4.63417e+07	61232568	5.06117e+07	High	High	High	High	High	High
A0A3Q7F1T3	Uncharacterized protein OS=Solanum lycopersicum OX=4081 PE=4 SV=1	46	3	3	9.1	4.41	103	0.154714	0.765164	0.941249	5.19277e+07	5.6596e+07	3	3	0.651705	-0.207748	0.483663	0.653049	1.0535	-0.314787	46817976	31642356	4.12812e+07	4.53633e+07	6.70508e+07	1.88066e+07	High	High	High	High	High	High
A0A3Q7F1U7	Uncharacterized protein OS=Solanum lycopersicum OX=4081 GN=101253420 PE=4 SV=1	27	7	7	37.4	8.24	99	0.412837	0.645605	0.941249	1.1527e+07	7.78227e+06	3	3	-1.67147	-3.94286	-1.68783	-2.20939	-1.34372	-2.51054	9.35551e+06	2.37623e+06	9163649	6.23772e+06	1.27282e+07	4.10508e+06	High	High	High	High	High	High
A0A3Q7F1V4	GLTP domain-containing protein OS=Solanum lycopersicum OX=4081 PE=4 SV=1	3	1	1	29.4	8.38	86	-0.126203	0.722893	0.941249	9.32263e+06	8.74101e+06	3	3	-1.97915	-1.58294	-2.65697	-2.04178	-2.14995	-2.40594	7558680	12198134	4.6809e+06	7006174	7278921	4413797	Peak Found	High	High	High	High	High
A0A3Q7F1W7	Uncharacterized protein OS=Solanum lycopersicum OX=4081 PE=3 SV=1	67	19	11	136.6	10.27	2181	0.358773	0.254633	0.941249	4.08052e+08	5.10892e+08	3	3	3.19442	3.48108	3.92149	3.90172	3.59516	4.17643	272801264	4.08052e+08	447345240	431172144	3.90406e+08	422962312	High	High	High	High	High	High
A0A3Q7F1W9	Uncharacterized protein OS=Solanum lycopersicum OX=4081 PE=4 SV=1	22	8	8	47.5	8.06	619	0.17041	0.484359	0.941249	123026035	1.15522e+08	3	3	1.31689	1.75129	1.80772	1.85987	1.49569	2.03157	7.42425e+07	123026035	1.03356e+08	1.04711e+08	9.10989e+07	9.56392e+07	High	High	High	High	High	High
A0A3Q7F1Y7	Uncharacterized protein OS=Solanum lycopersicum OX=4081 PE=4 SV=1	46	25	24	60.1	7.15	1448	0.141869	0.455218	0.941249	7.4724e+07	9.25567e+07	3	3	0.961784	1.44927	1.00873	1.36269	1.3475	1.1352	5.80437e+07	9.97888e+07	5.94038e+07	7.41869e+07	82206080	5.13806e+07	High	High	High	High	High	High
A0A3Q7F1Z4	Uncharacterized protein OS=Solanum lycopersicum OX=4081 PE=4 SV=1	54	8	8	16.9	6.58	595	-0.33305	0.371461	0.941249	1.66481e+08	1.37697e+08	3	3	2.17127	2.33	2.16444	2.14092	1.24073	2.28491	1.34229e+08	183741384	1.32348e+08	127232614	7.63422e+07	1.13998e+08	High	High	High	High	High	High
A0A3Q7F1Z6	alpha-1,2-Mannosidase OS=Solanum lycopersicum OX=4081 GN=101246787 PE=3 SV=1	2	1	1	70.2	7.65	0																				Not Found	Not Found	Not Found	Not Found	High	Not Found
A0A3Q7F207	Uncharacterized protein OS=Solanum lycopersicum OX=4081 GN=101245912 PE=4 SV=1	24	7	7	41.5	8.34	114	-0.0167265	0.95021	0.945734	3.47246e+07	2.69036e+07	3	3	-0.0424747	-0.0736446	-0.251233	-0.590412	0.243601	-0.0707207	28936353	3.47246e+07	24804283	19159560	3.82471e+07	22273186	High	High	High	High	High	High
A0A3Q7F216	SAICAR_synt domain-containing protein OS=Solanum lycopersicum OX=4081 PE=3 SV=1	33	9	9	39.9	5.67	285	-0.208981	0.449801	0.941249	3.94411e+07	3.72731e+07	3	3	0.0629005	0.110092	0.156472	0.0504837	0.236065	-0.584026	3.1129e+07	3.94411e+07	3.29048e+07	2.98754e+07	38047836	15604936	High	High	High	High	High	High
A0A3Q7F221	Uncharacterized protein OS=Solanum lycopersicum OX=4081 PE=3 SV=1	31	5	5	24.3	4.44	667	0.456298	0.388715	0.941249	1.21706e+07	1.28924e+07	3	3	-1.62361	-1.54747	-1.60944	-1.60665	-1.61125	-0.193726	9.67106e+06	12501800	9.67532e+06	9.47254e+06	1.05738e+07	2.04528e+07	High	Peak Found	High	High	High	High
A0A3Q7F226	cobW domain-containing protein OS=Solanum lycopersicum OX=4081 PE=4 SV=1	65	9	9	20.2	5.16	857	-0.411054	0.531164	0.941249	7.31419e+07	7.21637e+07	3	3	0.650221	1.00109	2.16642	1.00362	1.45092	0.130028	46769812	7.31419e+07	1.32529e+08	5.78413e+07	8.83156e+07	2.55984e+07	High	High	High	High	High	High
A0A3Q7F227	Uncharacterized protein OS=Solanum lycopersicum OX=4081 PE=4 SV=1	12	1	1	18.1	8.35	20																				Not Found	Not Found	High	High	Not Found	Not Found
A0A3Q7F238	NAD(P)-bd_dom domain-containing protein OS=Solanum lycopersicum OX=4081 PE=4 SV=1	38	9	4	27.3	6.1	568	-0.513476	0.351886	0.941249	13603984	1.07764e+07	3	3	-1.7904	-1.42558	-0.215281	-1.55989	-1.8699	-1.5419	8.61522e+06	13603984	25430185	9784628	8838328	8.03363e+06	High	High	High	High	High	Peak Found
A0A3Q7F244	KxDL domain-containing protein OS=Solanum lycopersicum OX=4081 GN=101262172 PE=4 SV=1	9	1	1	14.1	5.02	48	0.0282233	0.933801	0.945734	7.68253e+06	7.98704e+06	3	2	-1.65316	-2.34555	-2.27319		-1.88544	-2.23938	9474982	7189937	6.10743e+06		8743631	4.95393e+06	Peak Found	High	High	Not Found	Peak Found	High
A0A3Q7F246	PKS_KS domain-containing protein OS=Solanum lycopersicum OX=4081 GN=101267959 PE=3 SV=1	46	17	12	49.9	7.21	987	0.427847	0.50959	0.941249	2.18305e+08	1.95916e+08	3	3	2.82148	2.57867	2.48875	4.17336	2.20544	2.79364	2.10659e+08	2.18305e+08	165707808	520504592	1.48995e+08	1.62197e+08	High	High	High	High	High	High
A0A3Q7F265	Uncharacterized protein OS=Solanum lycopersicum OX=4081 GN=101261386 PE=4 SV=1	14	1	1	10.2	9.01	21																				High	Not Found	Not Found	Not Found	Not Found	Not Found
A0A3Q7F289	Glycosyltransferase OS=Solanum lycopersicum OX=4081 PE=3 SV=1	19	7	7	51.3	5.8	121	-0.370821	0.19635	0.941249	2.02801e+07	1.62637e+07	3	3	-0.857893	-0.939177	-0.730062	-1.57909	-1.27612	-0.784386	16442892	1.90584e+07	1.77986e+07	9.65524e+06	1.33388e+07	13581495	High	High	High	High	High	High
A0A3Q7F298	Uncharacterized protein OS=Solanum lycopersicum OX=4081 GN=101265990 PE=4 SV=1	57	10	10	14.8	8.44	745	-0.635981	0.128269	0.941249	1.58659e+08	7.23253e+07	3	3	2.1099	1.47716	2.21461	1.68091	0.856836	1.35598	1.28639e+08	101736133	137031435	9.24957e+07	5.85061e+07	5.98774e+07	High	High	High	High	High	High
A0A3Q7F299	Uncharacterized protein OS=Solanum lycopersicum OX=4081 GN=101254657 PE=4 SV=1	23	8	8	53.6	4.97	274	-0.470884	0.471956	0.941249	2.00676e+07	1.67431e+07	3	3	-0.873091	-0.283426	-1.31784	-0.440588	-1.23421	-2.21221	1.62706e+07	30025301	1.18426e+07	2.12563e+07	13731954	5048127	High	High	High	High	High	High
A0A3Q7F2A0	Coatomer subunit zeta OS=Solanum lycopersicum OX=4081 GN=101262981 PE=3 SV=1	34	4	3	19.4	4.7	83	-0.768436	0.305891	0.941249	2.31004e+07	1.66924e+07	2	3		-0.594452	-0.752162	-1.10846	-0.826469	-2.3903		24202450	17528006	13379474	18216918	4461910	High	High	Peak Found	High	High	Peak Found
A0A3Q7F2A5	Uncharacterized protein OS=Solanum lycopersicum OX=4081 PE=4 SV=1	18	3	3	21	5.86	162	-0.48599	0.294582	0.941249	1.26977e+07	9.56976e+06	3	2	-1.27368	-1.64856	-1.54827	-1.49953	-2.45279		1.23257e+07	1.16558e+07	1.00944e+07	1.02027e+07	5.90069e+06		High	High	High	High	High	Not Found
A0A3Q7F2A6	Uncharacterized protein OS=Solanum lycopersicum OX=4081 PE=4 SV=1	14	17	17	192.8	6.89	534	-0.159941	0.75703	0.941249	1.26857e+07	1.4892e+07	3	3	-1.53475	-0.995476	-1.6982	-0.915518	-1.40324	-2.38949	1.02855e+07	1.8329e+07	9.09799e+06	15293926	12213753	4.4644e+06	High	High	High	High	High	High
A0A3Q7F2B5	Uncharacterized protein OS=Solanum lycopersicum OX=4081 GN=101253152 PE=4 SV=1	56	9	3	15.6	10.62	1056	0.352583	0.578093	0.941249	3.19177e+08	3.96344e+08	3	3	3.22688	2.69991	3.10345	4.03012	2.2477	3.81017	279009092	237443806	253738304	471306521	153423621	328129376	High	High	High	High	High	High
A0A3Q7F2B7	Glucose-6-phosphate 1-epimerase OS=Solanum lycopersicum OX=4081 PE=3 SV=1	4	1	1	36.7	6.71	40																				Not Found	Not Found	High	Not Found	Not Found	Not Found
A0A3Q7F2D3	SH3 domain-containing protein OS=Solanum lycopersicum OX=4081 PE=4 SV=1	32	10	10	39.7	6.39	376	-0.09292	0.646753	0.941249	1.66051e+07	1.50742e+07	3	3	-1.14633	-0.70632	-1.28129	-1.25556	-1.14927	-1.00787	13463259	2.23967e+07	1.21465e+07	1.20824e+07	1.45647e+07	1.16325e+07	High	High	High	High	High	High
A0A3Q7F2D7	Uncharacterized protein OS=Solanum lycopersicum OX=4081 PE=3 SV=1	9	8	8	101.1	7.12	219	-0.0727417	0.855543	0.944972	1.23686e+07	1.13492e+07	3	3	-0.802195	-1.75728	-1.58616	-1.0106	-1.79519	-1.55807	1.70901e+07	1.08097e+07	9.8327e+06	1.43184e+07	9.3081e+06	7944137	High	High	High	High	High	High
A0A3Q7F2D8	AAA domain-containing protein OS=Solanum lycopersicum OX=4081 GN=101249324 PE=4 SV=1	8	3	2	43	5.82	150	0.497818	0.673975	0.941249	1.58591e+07	1.2491e+07	3	3	-4.00078	-0.518129	-1.22753	-1.52676	-1.83795	-0.888275	1861550	2.55173e+07	12607583	10011879	9036288	1.26379e+07	High	High	High	High	High	High
A0A3Q7F2D9	Serine/threonine protein phosphatase 2A regulatory subunit OS=Solanum lycopersicum OX=4081 GN=101251646 PE=3 SV=1	13	5	5	60	7.75	138	0.410053	0.397661	0.941249	8.66394e+06	9.25743e+06	3	3	-3.21257	-1.79592	-2.09975	-1.95897	-2.04476	-1.87435	3214773	10524034	6887622	7420103	7.8295e+06	6.38023e+06	High	High	High	High	High	High
A0A3Q7F2F3	Proteasome subunit alpha type OS=Solanum lycopersicum OX=4081 GN=101247093 PE=3 SV=1	64	11	2	26.1	4.77	1446	0.752686	0.111666	0.941249	67683176	8.59364e+07	3	3	1.00873	0.889193	0.641767	0.983599	2.2094	1.60475	59963656	67683176	46062428	57043972	149404556	71145912	High	High	High	High	High	Peak Found
A0A3Q7F2G2	Uncharacterized protein OS=Solanum lycopersicum OX=4081 PE=3 SV=1	12	11	2	72.2	9.5	2713	0.02308	0.898951	0.944972	1.64182e+08	1.53217e+08	3	3	2.21624	1.69226	2.14438	2.12315	1.95972	2.03925	138479274	118094432	130520308	125675420	125661656	96149640	High	High	High	High	High	High
A0A3Q7F2H4	Uncharacterized protein OS=Solanum lycopersicum OX=4081 PE=4 SV=1	72	9	9	19.6	5.57	463	0.162278	0.719222	0.941249	5.45837e+07	4.16978e+07	3	3	-0.361506	0.695581	0.555629	0.212322	0.976135	0.188082	2.31956e+07	5.91832e+07	4.33927e+07	33422004	6.35497e+07	2.66495e+07	High	High	High	High	High	High
A0A3Q7F2I5	LRRNT_2 domain-containing protein OS=Solanum lycopersicum OX=4081 PE=4 SV=1	58	17	17	39.3	6.42	1096	-1.19947	0.0620105	0.941249	319741060	106102139	3	3	1.98768	3.49444	3.10599	1.80862	1.42961	1.75148	118189813	411849120	2.54186e+08	1.01057e+08	87020436	78762436	High	High	High	High	High	High
A0A3Q7F2I8	Uncharacterized protein OS=Solanum lycopersicum OX=4081 PE=3 SV=1	41	20	18	78.7	7.33	1571	-0.0493787	0.900138	0.944972	7.89722e+07	6.43567e+07	3	3	0.833588	1.11174	1.1946	0.83844	1.67238	0.480972	5.31086e+07	7.89722e+07	6.75718e+07	5.15837e+07	1.02969e+08	3.26481e+07	High	High	High	High	High	High
A0A3Q7F2J4	Uncharacterized protein OS=Solanum lycopersicum OX=4081 PE=3 SV=1	13	6	6	76.6	6.52	205	-0.146005	0.715748	0.941249	6.42715e+07	5.16612e+07	3	3	0.103699	1.3395	0.791337	0.521433	0.463034	0.812054	3.20218e+07	92477442	51094247	4.1408e+07	4.45302e+07	4.10699e+07	High	High	High	High	High	High
A0A3Q7F2J7	Membrane-anchored ubiquitin-fold protein OS=Solanum lycopersicum OX=4081 GN=101246014 PE=4 SV=1	8	1	1	12.8	8.57	30	-1.23949			2.73411e+07	1.13388e+07	1	1	-0.426886			-1.66638			22167874			9088410			High	Not Found	Not Found	High	Not Found	Not Found
A0A3Q7F2J9	Uncharacterized protein OS=Solanum lycopersicum OX=4081 GN=101254558 PE=4 SV=1	24	9	9	52.4	6.05	306	0.0668563	0.646974	0.941249	3.79043e+07	4.30613e+07	3	3	0.044405	0.00823402	0.0856352	0.335733	0.128614	-0.125504	3.07324e+07	3.67524e+07	3.13281e+07	3.64069e+07	3.5317e+07	2.14433e+07	High	High	High	High	High	High
A0A3Q7F2L8	Protein kinase domain-containing protein OS=Solanum lycopersicum OX=4081 PE=4 SV=1	2	1	1	112.2	6.8	16	0.524803	0.0765206	0.941249	3.59641e+06	4.35539e+06	3	3	-3.83584	-3.11551	-3.36821	-3.04678	-2.84063	-2.85774	2.08701e+06	4216447	2859058	3490969	4.50975e+06	3.22704e+06	Peak Found	Peak Found	High	High	High	Peak Found
A0A3Q7F2S5	Glyco_transf_20 domain-containing protein OS=Solanum lycopersicum OX=4081 GN=101245612 PE=4 SV=1	19	12	11	96.1	5.87	381	0.131806	0.253245	0.941249	5.80139e+07	6.50799e+07	3	3	0.809132	0.666794	0.621167	0.854563	0.957811	0.680136	5.22158e+07	5.80139e+07	4.54094e+07	5.21634e+07	6.27476e+07	3.74811e+07	High	High	High	High	High	High
A0A3Q7F2T0	Uncharacterized protein OS=Solanum lycopersicum OX=4081 GN=101252351 PE=4 SV=1	21	14	13	88.8	5.82	1125	-0.0236823	0.929538	0.945734	3.77494e+07	4.02255e+07	3	3	0.000606537	0.477388	0.023612	0.52878	0.0303326	-0.128553	2.98134e+07	5.08763e+07	3.00098e+07	41619406	3.29912e+07	21397977	High	High	High	High	High	High
A0A3Q7F2U3	Phytochrome OS=Solanum lycopersicum OX=4081 GN=101253446 PE=3 SV=1	4	4	4	126.1	5.95	40	0.182833	0.716369	0.941249	3.33476e+06	3.38395e+06	3	3	-4.08407	-2.72116	-3.47719	-3.41087	-3.57644	-2.74661	1.75712e+06	5.54189e+06	2651054	2.71234e+06	2.70801e+06	3485442	High	High	Peak Found	Peak Found	Peak Found	High
A0A3Q7F2U7	Peptidylprolyl isomerase OS=Solanum lycopersicum OX=4081 PE=4 SV=1	1	1	1	181.4	6.76	0	-0.83384			4.91535e+06	2.92489e+06	1	1			-2.91748		-3.75132				3.90758e+06		2398869		Not Found	Not Found	High	Not Found	High	Not Found
A0A3Q7F2U8	Uncharacterized protein OS=Solanum lycopersicum OX=4081 PE=3 SV=1	6	4	4	74.9	6.73	52	-0.105317	0.667283	0.941249	1.366e+07	1.32783e+07	3	3	-1.428	-1.05479	-1.48777	-1.65104	-1.5687	-1.06677	1.10754e+07	1.75908e+07	1.05267e+07	9.18556e+06	1.08903e+07	1.11671e+07	Peak Found	High	Peak Found	High	Peak Found	High
A0A3Q7F2V4	Uncharacterized protein OS=Solanum lycopersicum OX=4081 GN=101259399 PE=4 SV=1	1	1	1	155.4	6.84	0																				Not Found	Not Found	Not Found	High	High	Not Found
A0A3Q7F2V6	Uncharacterized protein OS=Solanum lycopersicum OX=4081 PE=4 SV=1	30	11	11	43.7	9.13	1032	-0.746031	0.254718	0.941249	113749912	5.88898e+07	3	3	0.548555	1.63819	2.4157	1.07608	0.580242	0.708029	4.35875e+07	113749912	1.57526e+08	60820288	4.82989e+07	3.82128e+07	High	High	High	High	High	High
A0A3Q7F2V9	Protein kinase domain-containing protein OS=Solanum lycopersicum OX=4081 PE=3 SV=1	2	1	1	40.6	8.12	27																				Not Found	High	Not Found	High	Not Found	High
A0A3Q7F2W9	Uncharacterized protein OS=Solanum lycopersicum OX=4081 GN=101253829 PE=4 SV=1	10	6	6	92.1	7.52	241	-0.20811	0.38793	0.941249	13326867	1.12723e+07	3	3	-1.82611	-1.45527	-1.26997	-1.67487	-1.51247	-1.98834	8.40454e+06	13326867	1.22421e+07	9.03509e+06	1.13232e+07	5.89551e+06	High	High	High	High	High	High
A0A3Q7F2X5	Fe2OG dioxygenase domain-containing protein OS=Solanum lycopersicum OX=4081 GN=101258026 PE=3 SV=1	9	3	3	41	5.53	60	-0.0434267	0.983253	0.949292	9.55036e+06	6.77884e+06	3	3	1.51266	-2.99519	-1.95921	-2.40854	1.57628	-2.73976	8.50328e+07	4.58318e+06	7.59231e+06	5.43344e+06	9.63328e+07	3.50205e+06	High	High	Peak Found	High	High	Peak Found
A0A3Q7F2Y7	GST C-terminal domain-containing protein OS=Solanum lycopersicum OX=4081 PE=3 SV=1	56	16	16	41	6.93	836	0.126404	0.684913	0.941249	8.60696e+07	8.46972e+07	3	3	1.55952	0.794735	1.21266	0.955898	1.40643	1.5838	87839764	63393716	68423204	5.59592e+07	8.56335e+07	70119932	High	High	High	High	High	High
A0A3Q7F305	Protein kinase domain-containing protein OS=Solanum lycopersicum OX=4081 GN=101248738 PE=4 SV=1	1	1	1	76.3	9.41	0	-0.108703	0.861627	0.944972	2.01139e+07	1.68929e+07	2	2		-1.26329	-0.482766		-0.593973	-1.36949		15223658	21126542		21402458	9053440	Not Found	Peak Found	High	Not Found	Peak Found	Peak Found
A0A3Q7F322	Uncharacterized protein OS=Solanum lycopersicum OX=4081 GN=101257599 PE=3 SV=1	18	10	7	84.6	7.96	367	0.00441243	0.996775	0.95007	1.34813e+07	1.69739e+07	3	3	-1.447	-2.112	-0.864892	0.0512753	-1.21446	-3.24747	1.09305e+07	8.45344e+06	1.62105e+07	2.98919e+07	13921254	2.46311e+06	High	High	High	High	High	High
A0A3Q7F328	Uncharacterized protein OS=Solanum lycopersicum OX=4081 PE=3 SV=1	19	8	1	53.4	5.9	421																				High	Not Found	Not Found	Not Found	Not Found	Not Found
A0A3Q7F341	Protein kinase domain-containing protein OS=Solanum lycopersicum OX=4081 PE=4 SV=1	3	2	2	114.5	7.28	27																				High	Not Found	Not Found	Not Found	High	Not Found
A0A3Q7F352	Uncharacterized protein OS=Solanum lycopersicum OX=4081 PE=3 SV=1	49	21	21	52.8	6.61	1632	0.0624767	0.960995	0.94807	1626659968	6.17952e+08	3	3	2.2042	5.47616	5.66512	4.10177	5.35789	4.07325	1.37328e+08	1626659968	1498047675	495306864	1324811148	3.93768e+08	High	High	High	High	High	High
A0A3Q7F353	Uncharacterized protein OS=Solanum lycopersicum OX=4081 GN=101247980 PE=3 SV=1	4	1	1	53.5	6.68	140	0.067715	0.904314	0.944972	1.48082e+08	1.40856e+08	3	3	2.30007	0.751045	1.99549	1.9685	2.00128	1.27997	146764432	61502712	117721856	112900280	129333648	56804116	High	High	High	High	High	High
A0A3Q7F385	Amidohydro-rel domain-containing protein OS=Solanum lycopersicum OX=4081 PE=3 SV=1	38	11	11	43.2	7.94	798	-0.164178	0.54369	0.941249	6.74595e+07	4.98924e+07	3	3	0.816376	1.06291	0.86118	1.1579	0.341043	0.748989	5.24787e+07	76344088	5.36287e+07	6.43693e+07	4.09196e+07	3.93133e+07	High	High	High	High	High	High
A0A3Q7F386	Uncharacterized protein OS=Solanum lycopersicum OX=4081 GN=101245121 PE=4 SV=1	41	10	1	25	9.38	1338	0.22734	0.245802	0.941249	10723997908	12127130472	3	3	8.18867	8.17449	8.39215	8.47214	8.21969	8.7455	8694897024	10557800064	9918440960	10244366848	9630287488	10039930240	High	High	High	High	High	High
A0A3Q7F395	Uncharacterized protein OS=Solanum lycopersicum OX=4081 PE=4 SV=1	55	22	22	64.9	8.62	1023	-0.19091	0.678499	0.941249	2.27475e+08	2.19668e+08	3	3	3.10093	2.63803	2.41957	2.85132	1.77574	2.95874	2.55683e+08	2.27475e+08	1.5795e+08	2.08185e+08	110616052	181861280	High	High	High	High	High	High
A0A3Q7F3A4	Uncharacterized protein OS=Solanum lycopersicum OX=4081 GN=101263846 PE=4 SV=1	13	2	2	19.3	7.64	159																				Peak Found	High	High	High	High	Not Found
A0A3Q7F3B6	Vps54 domain-containing protein OS=Solanum lycopersicum OX=4081 PE=4 SV=1	7	6	6	140.1	6.11	475	0.101263	0.819454	0.943683	3.23318e+07	2.80899e+07	3	3	-1.19403	0.163263	-0.199885	-0.357599	-0.134731	-0.434534	1.30254e+07	4.09218e+07	25703016	2.25148e+07	2.94245e+07	1.73087e+07	High	High	High	High	High	High
A0A3Q7F3D3	AAA_assoc domain-containing protein OS=Solanum lycopersicum OX=4081 PE=4 SV=1	1	1	1	95.3	8	21																				Not Found	Not Found	High	Not Found	Not Found	Not Found
A0A3Q7F3E2	Abhydrolase_3 domain-containing protein OS=Solanum lycopersicum OX=4081 GN=101262480 PE=4 SV=1	50	12	12	37.2	5	1090	-0.0830303	0.776302	0.941249	8.45532e+07	6.61952e+07	3	3	1.2019	1.66028	0.912129	0.879078	1.44883	1.19731	6.85548e+07	1.15505e+08	55556376	5.30574e+07	88187578	53641140	High	High	High	High	High	High
A0A3Q7F3F2	40S ribosomal protein S25 OS=Solanum lycopersicum OX=4081 GN=101261290 PE=3 SV=1	63	8	3	12	10.54	544	0.0282323	0.963051	0.94807	137912945	1.22273e+08	3	3	2.22548	0.881313	1.89285	2.08759	0.88324	2.11351	139368544	6.73146e+07	1.09637e+08	122615232	59586632	101228185	High	Peak Found	High	Peak Found	High	High
A0A3Q7F3G4	Uncharacterized protein OS=Solanum lycopersicum OX=4081 PE=3 SV=1	1	1	1	92.6	6.27	29	0.714959	0.200736	0.941249	2.95199e+07	4.00676e+07	3	2	-0.986029	0.160372	-0.331155	0.446669		0.21204	15045452	40839852	23467566	39316752		27095780	Peak Found	Peak Found	High	Peak Found	Not Found	Peak Found
A0A3Q7F3G9	Uncharacterized protein OS=Solanum lycopersicum OX=4081 GN=101245911 PE=4 SV=1	2	1	1	49.4	4.93	0																				Not Found	Not Found	Not Found	Not Found	High	Not Found
A0A3Q7F3J4	Uncharacterized protein OS=Solanum lycopersicum OX=4081 GN=101246758 PE=3 SV=1	49	8	8	14.9	7.99	1139	-0.21559	0.379419	0.941249	5.53385e+08	5.14533e+08	3	3	4.49059	3.92061	3.87729	3.90856	3.70742	4.02574	669931432	5.53385e+08	4.33845e+08	4.33222e+08	421998210	3.81013e+08	High	High	High	High	High	High
A0A3Q7F3J5	Lipase_3 domain-containing protein OS=Solanum lycopersicum OX=4081 PE=4 SV=1	18	6	4	46.8	6.48	355	0.231845	0.597794	0.941249	20043037	1.91251e+07	3	3	-1.82189	-0.866505	-0.74945	-0.857368	-1.32189	-0.563053	8.4292e+06	20043037	17560976	1.5923e+07	1.29222e+07	1.58334e+07	High	High	High	High	High	High
A0A3Q7F3K8	GB1/RHD3-type G domain-containing protein OS=Solanum lycopersicum OX=4081 GN=101263779 PE=4 SV=1	15	17	11	121.8	7.42	638	-0.146514	0.86385	0.944972	1.834e+07	2.23213e+07	3	3	-1.00296	-0.602514	-2.12909	-0.68923	-0.777515	-2.70736	1.48699e+07	2.40676e+07	6.74896e+06	17891159	1.88457e+07	3.58158e+06	High	High	High	High	High	High
A0A3Q7F3M0	Uncharacterized protein OS=Solanum lycopersicum OX=4081 GN=101249579 PE=4 SV=1	8	2	2	33.1	9	0					4.29818e+06		2				-3.24653		-2.53604				3.03957e+06		4.03318e+06	High	High	High	Peak Found	Not Found	High
A0A3Q7F3P8	Uncharacterized protein OS=Solanum lycopersicum OX=4081 GN=101252524 PE=4 SV=1	26	14	14	62.5	7.87	816	-0.379734	0.301989	0.941249	4.54996e+07	3.6066e+07	3	3	0.307894	0.991711	-0.0687799	0.00299072	-0.093647	0.182278	3.68905e+07	72667784	2.81482e+07	28907973	3.02745e+07	26542535	High	High	High	High	High	High
A0A3Q7F3R1	AB hydrolase-1 domain-containing protein OS=Solanum lycopersicum OX=4081 PE=4 SV=1	3	1	1	42	6.86	93	0.0105067	0.988613	0.949292	1.90123e+07	1.96977e+07	3	3	-1.28772	-0.632698	-0.965909	-2.07975	-0.99975	0.224693	12206377	23569290	15114296	6824164	16155201	27334468	High	High	High	High	High	High
A0A3Q7F3S0	Nucleoside diphosphate kinase OS=Solanum lycopersicum OX=4081 GN=544095 PE=3 SV=1	53	13	10	16.2	6.8	2368	-0.148363	0.369202	0.941249	2214838498	2060242724	3	3	5.9131	5.97043	5.74035	5.83902	5.87169	5.46808	1795766171	2291326024	1578237799	1651344383	1891568475	1035443776	High	High	High	High	High	High
A0A3Q7F3S3	Uncharacterized protein OS=Solanum lycopersicum OX=4081 GN=101246207 PE=4 SV=1	14	4	4	42.8	4.89	37	-0.31292	0.672666	0.941249	1.4748e+07	1.01537e+07	3	3	-2.87929	-1.04919	-1.33233	-1.4594	-1.95577	-2.7844	4.0502e+06	1.76592e+07	1.17243e+07	1.04904e+07	8327610	3.39534e+06	High	High	High	High	High	Peak Found
A0A3Q7F3S5	Uncharacterized protein OS=Solanum lycopersicum OX=4081 PE=3 SV=1	18	17	17	98.9	6.77	2126	0.02948	0.828684	0.944454	1138543623	1088533187	3	3	4.95309	5.00774	4.86569	4.91859	4.79414	5.20223	9.23118e+08	1175671147	8.60746e+08	8.72491e+08	8.96289e+08	8.61191e+08	High	High	High	High	High	High
A0A3Q7F3U5	Protein kinase domain-containing protein OS=Solanum lycopersicum OX=4081 GN=101252042 PE=4 SV=1	3	1	1	57.2	9.1	0	-0.13396	0.297865	0.941249	1.51891e+07	1.4479e+07	3	3	-1.27493	-1.17576	-1.45761	-1.30211	-1.44382	-1.56425	12315128	16175926	10749045	11698832	11875031	7.91013e+06	High	High	Peak Found	Peak Found	Peak Found	Peak Found
A0A3Q7F3V4	Uncharacterized protein OS=Solanum lycopersicum OX=4081 PE=4 SV=1	13	1	1	16.9	6.27	16																				High	Not Found	Not Found	Not Found	Not Found	Not Found
A0A3Q7F3W7	DNA helicase OS=Solanum lycopersicum OX=4081 PE=3 SV=1	9	5	5	93.8	6.92	79	-0.948612			21652438	1.24296e+07	1	3		-0.755075		-1.26003	-1.664	-2.18703		21652438		12045145	10194201	5.13701e+06	Not Found	Peak Found	Not Found	High	High	Peak Found
A0A3Q7F3X3	Uncharacterized protein OS=Solanum lycopersicum OX=4081 PE=4 SV=1	6	10	10	246.8	5.67	828	-0.0917123	0.609098	0.941249	8.16784e+07	6.63741e+07	3	3	0.954107	1.17762	1.13711	0.882973	1.29647	0.814257	57735708	8.26621e+07	6.49324e+07	5.32008e+07	79349312	4.11326e+07	High	High	High	High	High	High
A0A3Q7F3X6	PCI domain-containing protein OS=Solanum lycopersicum OX=4081 PE=4 SV=1	20	4	4	27.8	5.54	69	0.186847	0.483796	0.941249	1.4621e+07	1.69614e+07	3	3	-1.32992	-0.8542	-1.44194	-1.03157	-1.29769	-0.736258	1.18545e+07	2.02147e+07	10866484	1.41119e+07	1.31409e+07	1.40422e+07	High	High	High	High	High	High
A0A3Q7F3X8	Eukaryotic translation initiation factor 3 subunit D OS=Solanum lycopersicum OX=4081 GN=101252350 PE=3 SV=1	31	17	17	65.5	5.62	1646	0.0774167	0.49943	0.941249	1.59618e+08	1.62496e+08	3	3	2.11859	2.27912	2.03871	2.17468	2.12072	2.37327	129416200	1.77374e+08	121301883	1.30245e+08	140496812	1.21198e+08	High	High	High	High	High	High
A0A3Q7F3Y2	Era-type G domain-containing protein OS=Solanum lycopersicum OX=4081 PE=3 SV=1	32	14	14	51.4	6.48	718	0.0696288	0.776706	0.941249	4.22359e+07	4.32101e+07	3	3	-0.361517	0.304825	0.18563	0.27932	0.133591	-0.0750866	2.31954e+07	4.51408e+07	3.35765e+07	3.50107e+07	3.54391e+07	22205882	High	High	High	High	High	High
A0A3Q7F3Z4	Smr domain-containing protein OS=Solanum lycopersicum OX=4081 PE=4 SV=1	3	2	2	147.5	5.92	44																				Not Found	High	Not Found	High	Not Found	Not Found
A0A3Q7F401	Uncharacterized protein OS=Solanum lycopersicum OX=4081 PE=4 SV=1	9	1	1	15.9	8.6	40	0.0205867	0.87032	0.944972	1.11042e+07	1.17364e+07	3	3	-1.72685	-1.72647	-1.44489	-1.58883	-1.74679	-1.50083	9003163	11043036	10844303	9590319	9625703	8.26562e+06	Peak Found	High	High	Peak Found	High	Peak Found
A0A3Q7F410	Uncharacterized protein OS=Solanum lycopersicum OX=4081 PE=4 SV=1	5	2	2	47.8	7.43	36	0.75113			5.96615e+06	9.02068e+06	1	2			-2.63797		-1.55192	-2.22176			4.74294e+06		11017766	5014814	Not Found	High	Peak Found	Not Found	High	Peak Found
A0A3Q7F449	Uncharacterized protein OS=Solanum lycopersicum OX=4081 GN=100316881 PE=3 SV=1	9	6	6	113.8	5.87	74	1.53309	0.340483	0.941249	1.16608e+06	5.1855e+06	2	3		-4.17237	-5.79059	-2.1446	-2.92522	-5.27536		2.02674e+06	533351	6.52422e+06	4.25292e+06	603991	High	High	Peak Found	High	High	High
A0A3Q7F451	Plus3 domain-containing protein OS=Solanum lycopersicum OX=4081 GN=101265395 PE=4 SV=1	2	1	1	71.5	7.59	0	-0.122477			6474082	6.39934e+06	3	1	-2.76052	-2.49686	-2.24053		-2.62178		4.39775e+06	6474082	6.24724e+06		5248464		Peak Found	High	Peak Found	Not Found	Peak Found	Not Found
A0A3Q7F463	Alpha-1,4 glucan phosphorylase OS=Solanum lycopersicum OX=4081 PE=3 SV=1	12	10	10	108.7	6.18	149	3.38344	0.114287	0.941249	2.27333e+06	6.03417e+07	3	3	-4.56283	-4.00672	0.722816	0.962839	0.615377	0.725376	1.2609e+06	2.27333e+06	4.87242e+07	5.62291e+07	4.94896e+07	3.86751e+07	Peak Found	High	High	High	High	High
A0A3Q7F466	Uncharacterized protein OS=Solanum lycopersicum OX=4081 GN=101259503 PE=4 SV=1	4	1	1	48.4	5.78	0																				Not Found	Not Found	High	Not Found	Not Found	Not Found
A0A3Q7F467	Uncharacterized protein OS=Solanum lycopersicum OX=4081 GN=101261288 PE=4 SV=1	13	3	3	39.5	4.73	105	-1.14722			1.50471e+07	5.22253e+06	1	1	-1.28848					-2.4357	12200005					4.32368e+06	High	Not Found	Not Found	High	Not Found	High
A0A3Q7F479	PKS_ER domain-containing protein OS=Solanum lycopersicum OX=4081 GN=101268548 PE=4 SV=1	53	12	12	34.6	7.21	718	-0.136727	0.590302	0.941249	1.73344e+08	1.36005e+08	3	3	2.53265	1.80086	2.22272	1.91794	2.24231	1.9858	172438292	1.27326e+08	1.37804e+08	1.09012e+08	1.52852e+08	92652524	High	High	High	High	High	High
A0A3Q7F480	Uncharacterized protein OS=Solanum lycopersicum OX=4081 PE=4 SV=1	0	1	1	172	7.78	0																				Not Found	Peak Found	High	Peak Found	Peak Found	Peak Found
A0A3Q7F485	Uncharacterized protein OS=Solanum lycopersicum OX=4081 PE=4 SV=1	1	1	1	103.4	6.89	0																				Not Found	Not Found	Not Found	Not Found	High	Not Found
A0A3Q7F490	MSP domain-containing protein OS=Solanum lycopersicum OX=4081 GN=101244994 PE=4 SV=1	37	8	5	26.1	8.76	391	0.198882	0.035747	0.941249	5.08122e+07	5.58863e+07	3	3	0.337626	0.478788	0.452336	0.634844	0.695784	0.534767	3.76587e+07	5.09257e+07	4.03945e+07	4.47945e+07	52326192	3.38885e+07	High	High	High	High	High	High
A0A3Q7F491	Uncharacterized protein OS=Solanum lycopersicum OX=4081 PE=4 SV=1	31	9	7	42.9	5.35	702	-0.07918	0.610207	0.941249	9.11182e+07	8.11854e+07	3	3	1.57797	1.31813	1.11985	1.17357	1.3604	1.24444	8.89705e+07	9.11182e+07	6.416e+07	6.50725e+07	8.29447e+07	5.54223e+07	High	High	High	High	High	High
A0A3Q7F494	Secretory carrier-associated membrane protein OS=Solanum lycopersicum OX=4081 PE=3 SV=1	3	1	1	30.4	7.18	19	-0.00849333	0.973707	0.949219	1.79644e+07	1.46367e+07	3	2	-1.03282	-1.49942	-1.00793		-1.34599	-1.03111	14565349	12925219	14680392		12708150	11446593	Peak Found	Peak Found	Peak Found	High	Peak Found	High
A0A3Q7F4A5	MSP domain-containing protein OS=Solanum lycopersicum OX=4081 GN=101245885 PE=4 SV=1	14	3	2	26.4	8.37	88	-0.01078	0.934169	0.945734	3.97293e+08	3.60336e+08	3	3	3.43417	3.53356	3.1409	3.32362	3.32633	3.42634	322120306	423169809	2.60411e+08	288820037	3.24036e+08	251479793	High	High	High	Peak Found	High	Peak Found
A0A3Q7F4A6	Eukaryotic translation initiation factor 3 subunit J OS=Solanum lycopersicum OX=4081 GN=101255357 PE=3 SV=1	63	13	13	25	4.93	1731	-1.03405	0.43284	0.941249	610762184	1.25188e+08	3	3	2.18705	4.06293	4.72411	1.79838	4.44519	1.62837	135705440	610762184	7.80286e+08	1.00342e+08	7.03726e+08	7.23201e+07	High	High	High	High	High	High
A0A3Q7F4A9	Uncharacterized protein OS=Solanum lycopersicum OX=4081 PE=4 SV=1	26	5	5	34.1	6.27	306	-0.119202	0.750636	0.941249	2.7195e+07	2.96363e+07	3	3	0.351706	-0.721992	-0.4495	-0.280287	-0.232214	-0.66489	38027988	2.21547e+07	2.16193e+07	2.37543e+07	2.7502e+07	1.47543e+07	High	High	High	High	High	High
A0A3Q7F4B9	WD_REPEATS_REGION domain-containing protein OS=Solanum lycopersicum OX=4081 PE=4 SV=1	8	4	4	62	6.71	20	-0.32072	0.536246	0.941249	9.42827e+06	6.05524e+06	3	3	-2.57896	-1.34162	-1.97777	-2.57139	-1.66272	-2.6264	4.98751e+06	1.44192e+07	7.49525e+06	4.85345e+06	1.02032e+07	3788322	High	High	Peak Found	High	Peak Found	Peak Found
A0A3Q7F4C1	Methionine aminopeptidase OS=Solanum lycopersicum OX=4081 PE=3 SV=1	21	12	11	88.9	7.33	502	0.477875	0.326197	0.941249	1.99527e+07	2.06603e+07	3	3	-1.02665	-0.739815	-0.896255	0.419931	-0.930916	-0.718109	1.46278e+07	2.18827e+07	1.58619e+07	38594844	1.69447e+07	14219969	High	High	High	High	High	High
A0A3Q7F4D3	Uncharacterized protein OS=Solanum lycopersicum OX=4081 GN=101255950 PE=4 SV=1	8	5	3	69.3	6.81	136	0.266547	0.598845	0.941249	4.66876e+06	3.58823e+06	3	3	-2.97685	-3.70077	-2.80546	-2.20209	-3.50418	-2.97717	3785376	2810373	4.22306e+06	6.26934e+06	2.8471e+06	2.97066e+06	High	High	Peak Found	High	Peak Found	High
A0A3Q7F4F5	Uncharacterized protein OS=Solanum lycopersicum OX=4081 PE=3 SV=1	47	20	20	67.2	9.42	771	0.63561	0.473704	0.941249	220928528	2.26503e+08	3	3	3.0609	2.5959	2.50584	2.61839	2.52368	4.9274	2.48687e+08	220928528	1.67683e+08	177146523	1.85768e+08	7.11816e+08	High	High	High	High	High	High
A0A3Q7F4F8	Uncharacterized protein OS=Solanum lycopersicum OX=4081 GN=101252838 PE=4 SV=1	16	9	8	65.9	8.05	215	0.423883	0.571816	0.941249	7.67699e+06	7.18891e+06	3	3	-1.59716	-3.69864	-2.27423	-2.67456	-1.64915	-1.97467	9.84999e+06	2.81454e+06	6.10302e+06	4.51849e+06	1.02997e+07	5.95162e+06	High	High	High	High	High	High
A0A3Q7F4G9	Uncharacterized protein OS=Solanum lycopersicum OX=4081 PE=4 SV=1	19	1	1	14.2	6.79	0																				Not Found	Not Found	Not Found	Not Found	Not Found	High
A0A3Q7F4H2	Uncharacterized protein OS=Solanum lycopersicum OX=4081 PE=4 SV=1	18	6	6	45	5.91	187	-0.753297	0.344973	0.941249	2.70359e+07	1.40928e+07	3	3	0.263666	-0.558678	-0.457967	-1.82075	-1.48282	0.290701	3.57768e+07	2.48101e+07	2.14929e+07	8166150	1.15583e+07	2.86142e+07	High	High	High	High	High	High
A0A3Q7F4I2	Uncharacterized protein OS=Solanum lycopersicum OX=4081 PE=3 SV=1	18	8	8	78.9	6.52	434	-0.573841	0.0263714	0.941249	9.08071e+07	5.78419e+07	3	3	1.54844	0.971497	1.28997	0.684464	0.706409	0.69751	8.7168e+07	7.16567e+07	7.21895e+07	4.63619e+07	5.2713e+07	3.79352e+07	High	High	High	High	High	High
A0A3Q7F4J0	MACPF domain-containing protein OS=Solanum lycopersicum OX=4081 GN=101256055 PE=4 SV=1	5	2	2	62.9	6.96	56	0.46871			3.36799e+06	4.5772e+06	2	1	-3.51597	-3.37167		-2.97511			2.60505e+06	3.53048e+06		3.66876e+06			Peak Found	High	Not Found	High	Not Found	Not Found
A0A3Q7F4J5	DUF3700 domain-containing protein OS=Solanum lycopersicum OX=4081 GN=101246306 PE=4 SV=1	33	5	5	28.3	5.64	294	0.359691	0.791873	0.941249	2.56271e+07	5.22334e+07	3	3	0.479177	-1.98603	-0.535172	0.537325	0.920223	-2.4205	41540932	9224706	2.03729e+07	41866620	61133922	4.36947e+06	High	High	High	High	High	High
A0A3Q7F4J8	4HBT domain-containing protein OS=Solanum lycopersicum OX=4081 GN=101245223 PE=4 SV=1	6	1	1	17.3	9.26	18	0.54522			4.34256e+06	6.14145e+06	1	1			-3.09622	-2.551					3452228	4.92255e+06			Not Found	Not Found	Peak Found	High	Not Found	Not Found
A0A3Q7F4L3	Uncharacterized protein OS=Solanum lycopersicum OX=4081 PE=3 SV=1	1	1	1	121.5	8.57	0				1.5796e+07		2		-0.209389		-2.2423				25774908		6239593				High	Not Found	Peak Found	Not Found	Not Found	Not Found
A0A3Q7F4L8	Clathrin light chain OS=Solanum lycopersicum OX=4081 GN=101266991 PE=3 SV=1	33	11	11	36	5.57	1402	0.07981	0.63744	0.941249	5.24429e+08	5.31567e+08	3	3	3.83472	4.03419	3.57625	3.88639	3.7544	4.0438	4.25201e+08	598715694	3.52139e+08	4.26617e+08	4.35968e+08	3.85812e+08	High	High	High	High	High	High
A0A3Q7F4M2	Uncharacterized protein OS=Solanum lycopersicum OX=4081 GN=101256710 PE=4 SV=1	8	1	1	27.1	7.01	16					5.83917e+06		1					-2.75394						4.78904e+06		Not Found	High	Not Found	Not Found	High	Not Found
A0A3Q7F4P6	Flavodoxin-like domain-containing protein OS=Solanum lycopersicum OX=4081 PE=4 SV=1	38	10	8	20.5	9.13	1347	-0.50899	0.0492364	0.941249	1.56413e+08	1.26524e+08	3	3	2.35641	2.09768	2.04758	1.81369	1.81319	1.34782	1.52608e+08	1.56413e+08	1.2205e+08	1.01413e+08	1.13525e+08	59539576	High	High	High	High	High	High
A0A3Q7F4Q2	PCI domain-containing protein OS=Solanum lycopersicum OX=4081 GN=101259078 PE=4 SV=1	15	6	6	50.2	6.73	121	0.0680337	0.553182	0.941249	5.44038e+07	5.08594e+07	3	3	0.274364	0.574102	0.587625	0.498865	0.582699	0.558628	3.6043e+07	5.44038e+07	4.43658e+07	4.07653e+07	4.83812e+07	3.44536e+07	High	High	High	Peak Found	High	High
A0A3Q7F4Q3	Uncharacterized protein OS=Solanum lycopersicum OX=4081 PE=4 SV=1	4	2	2	41.8	5.62	33	0.03263	0.921035	0.944972	7.01373e+06	6.21036e+06	2	2		-2.25908	-2.52685	-2.61902		-2.10165		7.63406e+06	5.12267e+06	4.69585e+06		5450186	High	High	High	High	High	Peak Found
A0A3Q7F4R6	Uncharacterized protein OS=Solanum lycopersicum OX=4081 PE=4 SV=1	9	8	8	110	5.29	110	-0.45308	0.243624	0.941249	1.75053e+07	1.04313e+07	3	3	-0.515051	-1.39138	-1.08505	-1.78673	-1.06471	-1.49928	20853748	1.39303e+07	13916308	8.36099e+06	15443948	8.27454e+06	High	High	High	High	High	High
A0A3Q7F4S0	Uncharacterized protein OS=Solanum lycopersicum OX=4081 GN=101266783 PE=4 SV=1	11	5	5	70.2	9.64	73	-0.251345			5.59867e+06	5.01453e+06	2	1	-2.1526		-3.29189		-2.97359		6.70244e+06		3014383		4.11271e+06		High	High	High	High	High	High
A0A3Q7F4W8	Uncharacterized protein OS=Solanum lycopersicum OX=4081 PE=3 SV=1	36	15	12	115.7	8.62	1950	-0.12581	0.674108	0.941249	6.58513e+08	5.80283e+08	3	3	3.73655	4.17153	4.69106	4.01103	4.092	4.11868	397232208	6.58513e+08	7.62614e+08	4.65113e+08	550909624	4.06365e+08	High	High	High	High	High	High
A0A3Q7F4Y7	PNPLA domain-containing protein OS=Solanum lycopersicum OX=4081 GN=101257235 PE=4 SV=1	0	1	1	149.3	5.85	0					409246		1						-6.10941						338811	Not Found	Not Found	Not Found	Not Found	Not Found	High
A0A3Q7F507	Uncharacterized protein OS=Solanum lycopersicum OX=4081 PE=4 SV=1	22	8	4	45.8	5.91	656	0.114559	0.667665	0.941249	3.45084e+07	4.00947e+07	3	3	-0.091011	0.510887	-0.173163	0.432302	0.0256348	0.132454	2.7979e+07	5.20715e+07	2.61835e+07	38927229	32883938	2.56415e+07	High	High	High	High	High	High
A0A3Q7F510	Uncharacterized protein OS=Solanum lycopersicum OX=4081 GN=101255454 PE=4 SV=1	23	10	7	61.1	5.88	583	0.298487	0.460247	0.941249	1.55826e+07	1.45383e+07	3	3	-1.12066	-1.22967	-2.22009	-1.13773	-1.43792	-1.09931	1.37049e+07	1.55826e+07	6336395	1.31107e+07	11923670	1.09181e+07	High	High	High	High	High	High
A0A3Q7F513	Uncharacterized protein OS=Solanum lycopersicum OX=4081 GN=101251946 PE=4 SV=1	20	5	5	51.5	7.87	272	-0.18941	0.646692	0.941249	3.71203e+07	2.98334e+07	3	3	0.0142498	-0.377228	0.386909	-0.270721	0.399532	-0.673111	3.00967e+07	28135220	38603504	2.39123e+07	4.26126e+07	1.46705e+07	High	High	High	High	High	High
A0A3Q7F517	PRAI domain-containing protein OS=Solanum lycopersicum OX=4081 PE=3 SV=1	10	3	3	29.1	7.83	76	1.56059	0.278293	0.941249	2.78269e+06	7.10543e+06	2	2		-3.50902	-3.94433	-1.13033		-3.20185		3.20987e+06	1.91776e+06	1.31781e+07		2.54225e+06	Not Found	High	High	High	High	High
A0A3Q7F529	Uncharacterized protein OS=Solanum lycopersicum OX=4081 GN=101253342 PE=3 SV=1	69	30	30	41.5	8.02	5550	0.05899	0.821142	0.943683	3956734521	3744643220	3	3	6.49664	6.75856	6.7385	6.42508	6.57091	7.17468	2691004639	3956734521	3152438460	2478899719	3071196196	3379598624	High	High	High	High	High	High
A0A3Q7F543	Arogenate dehydratase OS=Solanum lycopersicum OX=4081 GN=101251350 PE=4 SV=1	12	2	2	44.4	7.02	40	0.35514	0.202358	0.941249	8.57137e+06	1.02859e+07	3	3	-2.10036	-2.22008	-1.96478	-1.98426	-1.93711	-1.29843	6.94957e+06	7843277	7563059	7.29114e+06	8436029	9510518	High	High	Peak Found	Peak Found	Peak Found	High
A0A3Q7F545	Thioredoxin domain-containing protein OS=Solanum lycopersicum OX=4081 PE=4 SV=1	29	8	8	48.2	6.47	428	-0.603023	0.0316743	0.941249	3.80759e+07	2.45207e+07	3	3	0.420279	0.0592709	-0.104306	-0.384979	-0.683777	-0.36507	3.98792e+07	3.80759e+07	2.74635e+07	22091597	20110826	1.81624e+07	High	High	High	High	High	High
A0A3Q7F555	Uncharacterized protein OS=Solanum lycopersicum OX=4081 GN=101249981 PE=4 SV=1	14	5	5	62.1	9.45	156	-0.611344	0.446445	0.941249	23495696	1.65438e+07	3	3	-2.0014	-0.637209	-0.571919	-1.12136	-1.13145	-2.79175	7.44302e+06	23495696	1.98605e+07	1.32603e+07	1.47458e+07	3.37808e+06	High	High	High	High	High	High
A0A3Q7F572	PMR5N domain-containing protein OS=Solanum lycopersicum OX=4081 PE=4 SV=1	3	1	1	41.7	8.81	31	-0.709693	0.062534	0.941249	7.80315e+06	4.83632e+06	3	2	-2.46615	-2.22748	-2.05948	-3.2178	-2.70366		5.39316e+06	7.80315e+06	7.08254e+06	3100720	4.95888e+06		High	High	High	High	Peak Found	Not Found
A0A3Q7F576	Uncharacterized protein OS=Solanum lycopersicum OX=4081 PE=4 SV=1	5	3	3	90.8	7.09	183	0.434277	0.287018	0.941249	1.43281e+07	1.75736e+07	3	3	-1.07445	-2.24225	-1.37399	-1.03424	-1.1454	-1.20822	14151014	7723653	11390498	14085730	14603813	10124236	High	High	High	High	High	High
A0A3Q7F579	Aminomethyltransferase OS=Solanum lycopersicum OX=4081 GN=101249137 PE=3 SV=1	70	31	31	44.3	8.44	5932	0.0276567	0.884814	0.944972	3409902395	3429033865	3	3	6.8195	6.49123	6.52075	6.44633	6.54498	6.92314	3365929152	3287481771	2710789589	2515676683	3016496050	2838862901	High	High	High	High	High	High
A0A3Q7F5A3	Uncharacterized protein OS=Solanum lycopersicum OX=4081 PE=4 SV=1	5	4	4	87.5	8.69	69	0.62539	0.0455936	0.941249	5.56879e+06	7.9768e+06	3	3	-2.91575	-2.24655	-2.7374	-2.17377	-1.88043	-1.96933	3.94914e+06	7700655	4.42705e+06	6.39363e+06	8774098	5.9737e+06	High	High	High	High	High	High
A0A3Q7F5B6	Lipase_GDSL domain-containing protein OS=Solanum lycopersicum OX=4081 GN=101244636 PE=3 SV=1	3	1	1	40.4	8.31	18	-0.26983			7.92983e+06	6.42586e+06	2	1		-2.43739	-1.99433	-2.48569				6746503	7.40975e+06	5150515			Not Found	High	Peak Found	Peak Found	Not Found	Not Found
A0A3Q7F5D0	Lipase_3 domain-containing protein OS=Solanum lycopersicum OX=4081 GN=101243853 PE=4 SV=1	10	3	1	45.2	6.21	192	0.687289	0.527113	0.941249	1.20711e+07	1.42616e+07	2	3		-0.529949	-2.68938	-0.181845	-1.5989	-0.986383		25309103	4.57689e+06	2.54318e+07	10664752	11807018	Not Found	High	Peak Found	Peak Found	High	Peak Found
A0A3Q7F5D6	Pyridoxal phosphate homeostasis protein OS=Solanum lycopersicum OX=4081 PE=3 SV=1	11	8	8	110.8	6.35	693	-0.116286	0.715711	0.941249	8.98835e+07	9.92396e+07	3	3	1.74656	1.28711	1.27522	1.75271	1.33314	0.874182	99999276	8.91798e+07	71455180	9.72154e+07	8.13921e+07	4.28772e+07	High	High	High	High	High	High
A0A3Q7F5E1	Uncharacterized protein OS=Solanum lycopersicum OX=4081 PE=4 SV=1	4	1	1	25.2	9.63	35	0.051485	0.917443	0.944972	10400219	8.39221e+06	3	2	-1.74901	-1.81299	-2.56553		-1.57874	-2.40331	8865943	10400219	4987181		10814844	4421827	High	High	Peak Found	Not Found	High	High
A0A3Q7F5E5	PlsC domain-containing protein OS=Solanum lycopersicum OX=4081 GN=101254424 PE=4 SV=1	19	8	8	55.6	9.16	347	0.288637	0.553097	0.941249	1.3695e+07	1.47289e+07	3	3	-2.07951	-0.67631	-1.43919	-0.907221	-1.48201	-0.939867	7050734	22867463	1.08872e+07	15382122	11564792	1.21939e+07	High	High	High	High	High	High
A0A3Q7F5F8	Cysteine synthase OS=Solanum lycopersicum OX=4081 GN=101255033 PE=3 SV=1	46	18	16	38.9	8.03	2571	-0.01569	0.94573	0.945734	773569624	8.27735e+08	3	3	4.95807	4.26829	4.38062	4.52345	4.57952	4.45694	926310688	7.04191e+08	6.14969e+08	6.63453e+08	772393616	5.1374e+08	High	High	High	High	High	High
A0A3Q7F5I1	Uncharacterized protein OS=Solanum lycopersicum OX=4081 GN=101268827 PE=4 SV=1	24	12	11	85.5	5.76	446	0.478521	0.597381	0.941249	2.79773e+07	4.00477e+07	3	3	-0.393703	1.16366	-0.679559	-0.214762	0.0239429	1.71678	2.26837e+07	8.1866e+07	1.84327e+07	2.48581e+07	32845408	76890470	High	High	High	High	High	High
A0A3Q7F5I7	Uncharacterized protein OS=Solanum lycopersicum OX=4081 PE=4 SV=1	1	2	2	188.7	6.15	48	-0.451532	0.224857	0.941249	3.58156e+07	2.5175e+07	3	3	-0.0373688	0.6108	-0.179175	-0.515657	0.0799007	-0.524584	29038916	55805452	26074668	20178496	34144408	16261325	High	High	High	Peak Found	Peak Found	High
A0A3Q7F5J3	Uncharacterized protein OS=Solanum lycopersicum OX=4081 PE=3 SV=1	16	9	9	73.7	8.53	220	-0.269327	0.495702	0.941249	1.30706e+07	8.31807e+06	3	3	-1.49164	-1.28382	-2.12899	-2.39796	-1.55027	-1.7642	1.05975e+07	15008606	6.74941e+06	5.47343e+06	1.10304e+07	6886448	High	High	High	High	High	High
A0A3Q7F5J8	SET domain-containing protein OS=Solanum lycopersicum OX=4081 PE=3 SV=1	3	2	2	74.6	9.32	73	1.16888	0.116685	0.941249	3.25591e+06	6.3187e+06	2	2	-3.24306		-3.76548	-2.68777		-1.983	3.14755e+06		2.17087e+06	4.47733e+06		5.91738e+06	High	Peak Found	High	High	High	High
A0A3Q7F5K1	Uncharacterized protein OS=Solanum lycopersicum OX=4081 GN=101260102 PE=4 SV=1	40	5	5	17.4	9.54	396	-0.19058	0.547289	0.941249	1.01906e+08	1.04522e+08	3	3	1.80803	1.30032	1.45632	1.71752	1.40796	0.867451	104352402	9e+07	8.10126e+07	9.48731e+07	85724568	42677590	High	High	High	High	High	High
A0A3Q7F5K3	Uncharacterized protein OS=Solanum lycopersicum OX=4081 GN=101247558 PE=4 SV=1	3	2	2	114.7	6.46	0	-0.522525	0.480774	0.941249	7.29727e+06	4.5418e+06	3	2	-3.26246	-1.97668	-2.34741	-2.48177	-3.62098		3105493	9284707	5.80115e+06	5.16451e+06	2.62569e+06		Peak Found	High	Peak Found	Peak Found	Peak Found	High
A0A3Q7F5L5	Vacuolar protein sorting-associated protein 28 homolog OS=Solanum lycopersicum OX=4081 PE=3 SV=1	21	5	5	31.3	7.06	97	-0.289905	0.435788	0.941249	1.70013e+07	15126241	3	3	-0.810661	-1.10396	-1.35351	-1.2506	-0.942966	-1.94428	1.69901e+07	1.70013e+07	1.15534e+07	1.21241e+07	1.68037e+07	6.07832e+06	High	High	High	High	High	Peak Found
A0A3Q7F5P7	Mediator of RNA polymerase II transcription subunit 21 OS=Solanum lycopersicum OX=4081 GN=101256647 PE=3 SV=1	13	1	1	15.1	4.54	0																				Not Found	High	Not Found	Not Found	Not Found	Not Found
A0A3Q7F5Q1	SET domain-containing protein OS=Solanum lycopersicum OX=4081 GN=101252349 PE=4 SV=1	6	2	2	58.3	5.83	47	1.18356	0.0619193	0.941249	1.19268e+07	2.35195e+07	3	2	-1.62375	-1.09467	-2.14995	-0.577223		-0.301228	9670144	17111116	6652040	19335528		18984222	High	Peak Found	Peak Found	High	Not Found	High
A0A3Q7F5R0	EGF_CA domain-containing protein OS=Solanum lycopersicum OX=4081 PE=4 SV=1	4	2	2	75.6	5.76	20	0.420743	0.470031	0.941249	8.53557e+06	1.17833e+07	3	3	-1.55786	-2.57699	-2.12128	-2.38198	-1.74104	-0.87088	10122037	6124312	6785570	5534407	9664143	12791163	High	Peak Found	Peak Found	High	Peak Found	Peak Found
A0A3Q7F5S0	Peroxidase OS=Solanum lycopersicum OX=4081 GN=101253648 PE=3 SV=1	11	2	2	37.2	8.66	27				9367917		1			-1.96381						9367917					High	High	Not Found	High	Not Found	Not Found
A0A3Q7F5S4	CAAD domain-containing protein OS=Solanum lycopersicum OX=4081 GN=101248140 PE=4 SV=1	24	5	5	18	8.92	604	-0.0557333	0.839316	0.944972	4.48811e+08	3.72076e+08	3	3	3.67953	3.45057	3.5952	3.3027	3.23975	4.01565	3.81837e+08	399515558	3.56794e+08	2.84662e+08	305160608	3.78358e+08	High	High	High	High	High	High
A0A3Q7F5V0	Uncharacterized protein OS=Solanum lycopersicum OX=4081 PE=3 SV=1	1	2	1	160.3	8.72	22																				High	Not Found	Not Found	Not Found	Not Found	Not Found
A0A3Q7F5W2	Uncharacterized protein OS=Solanum lycopersicum OX=4081 PE=4 SV=1	20	3	3	20.5	4.88	67	-0.383728	0.700922	0.941249	2.45025e+07	2.09042e+07	3	3	-0.585028	-1.41856	-0.537688	-0.260832	-2.9969	-0.434727	19866378	13670346	20337406	2.40768e+07	4046793	1.73064e+07	High	High	High	High	High	High
A0A3Q7F5W7	Uncharacterized protein OS=Solanum lycopersicum OX=4081 PE=4 SV=1	35	10	10	53.5	5.43	731	0.601519	0.210549	0.941249	4.74494e+07	7.36045e+07	3	3	0.368433	0.290537	0.37308	1.31467	0.140657	1.38128	38471480	44695920	3.82352e+07	7.17584e+07	35613048	60936392	High	High	High	High	High	High
A0A3Q7F5X2	Uncharacterized protein OS=Solanum lycopersicum OX=4081 GN=101249784 PE=3 SV=1	74	10	9	17.3	10.36	1835	0.0299233	0.921027	0.944972	819947240	737650573	3	3	4.57687	4.48785	4.4117	4.88692	3.97292	4.70635	7.11219e+08	819947240	6.2836e+08	8.53549e+08	5.07266e+08	6.10694e+08	High	High	High	High	High	High
A0A3Q7F5X4	Uncharacterized protein OS=Solanum lycopersicum OX=4081 PE=4 SV=1	37	17	16	47	5.02	1254	-0.0403733	0.887251	0.944972	3.24762e+08	3.1807e+08	3	3	3.805	3.1517	3.05642	3.05944	3.33981	3.49275	416531481	3.24762e+08	2.45601e+08	2.40491e+08	3.27076e+08	2.63327e+08	High	High	High	High	High	High
A0A3Q7F5X6	Thioredoxin reductase OS=Solanum lycopersicum OX=4081 PE=3 SV=1	47	9	6	35.1	6.7	1038	-0.075288	0.852895	0.944972	1.16676e+08	6.888e+07	3	3	1.67827	1.004	1.6516	0.936436	1.97124	1.20033	95376280	7.32895e+07	9.27547e+07	55209312	1.26669e+08	53753512	High	High	High	High	High	High
A0A3Q7F5Y3	Uncharacterized protein OS=Solanum lycopersicum OX=4081 PE=3 SV=1	20	9	6	58.8	7.74	442	-0.709266	0.408261	0.941249	2.12176e+07	9.22656e+06	3	3	-0.7927	0.127134	-1.6111	-2.00482	-2.09391	-0.305735	1.7203e+07	39909694	9.66421e+06	7187967	7.56723e+06	18925008	High	High	High	High	High	High
A0A3Q7F5Z3	Uncharacterized protein OS=Solanum lycopersicum OX=4081 GN=101266087 PE=4 SV=1	2	1	1	69.9	5.02	0																				Not Found	Not Found	Not Found	Not Found	High	Not Found
A0A3Q7F604	Uncharacterized protein OS=Solanum lycopersicum OX=4081 PE=3 SV=1	18	13	13	96.5	5.85	351	0.289823	0.342472	0.941249	3.14131e+08	2.94764e+08	3	3	2.38829	3.10369	3.17265	3.03384	3.3659	3.13436	1.56019e+08	3.14131e+08	266205774	2.36262e+08	3.33047e+08	205403456	High	High	High	High	High	High
A0A3Q7F624	Uncharacterized protein OS=Solanum lycopersicum OX=4081 GN=101261681 PE=3 SV=1	45	5	5	16.7	9.58	29	0.399423	0.0606483	0.941249	11686701	1.47837e+07	3	3	-1.78261	-1.64474	-1.53945	-1.28364	-1.00605	-1.47884	8.66184e+06	11686701	1.01563e+07	1.18496e+07	16084855	8.3926e+06	High	High	Peak Found	High	High	High
A0A3Q7F625	Uncharacterized protein OS=Solanum lycopersicum OX=4081 PE=4 SV=1	2	1	1	69.3	7.46	26	-0.13548			4.25798e+06	4.13266e+06	2	1	-2.51863		-3.71569		-3.25264		5200536		2247096		3.38943e+06		High	Not Found	High	Not Found	High	Not Found
A0A3Q7F628	Uncharacterized protein OS=Solanum lycopersicum OX=4081 GN=101263075 PE=4 SV=1	5	3	3	99.5	6.92	166	-0.300793	0.776405	0.941249	7.85833e+06	9.69702e+06	3	3	-3.47295	-1.15108	-2.24055	-1.89204	-1.82998	-4.04494	2.68391e+06	16455031	6247181	7.77244e+06	9.08631e+06	1.41717e+06	High	High	High	High	High	High
A0A3Q7F635	Uncharacterized protein OS=Solanum lycopersicum OX=4081 GN=101267189 PE=4 SV=1	2	3	3	131	6.06	24	-0.3342	0.569398	0.941249	7.40351e+06	4.67572e+06	3	3	-2.31168	-1.70661	-2.55774	-3.31565	-1.66772	-2.59526	6.00269e+06	1.11961e+07	5014160	2897400	1.0168e+07	3.87098e+06	High	High	High	Peak Found	High	Peak Found
A0A3Q7F639	Pyrophosphate--fructose 6-phosphate 1-phosphotransferase subunit beta OS=Solanum lycopersicum OX=4081 GN=101243849 PE=3 SV=1	63	27	27	61.7	6.43	2202	0.112857	0.538068	0.941249	2.34612e+08	2.48988e+08	3	3	2.41401	2.82033	2.65937	2.97922	2.66023	2.59283	1.58825e+08	2.58114e+08	1.86511e+08	2.27484e+08	2.0421e+08	1.41121e+08	High	High	High	High	High	High
A0A3Q7F661	HMG box domain-containing protein OS=Solanum lycopersicum OX=4081 GN=101257131 PE=4 SV=1	19	2	2	15.7	8.15	86	-1.36992	0.131028	0.941249	3.17131e+07	1.06218e+07	2	2		-0.182833	-0.249457	-2.1367		-1.03543		32193580	24834852	6560053		11412395	Not Found	High	High	High	Not Found	High
A0A3Q7F670	Sucrose synthase OS=Solanum lycopersicum OX=4081 PE=3 SV=1	6	4	4	100.6	8.24	89	-0.12743			8.16903e+06	7.93194e+06	1	1			-2.1846		-2.31203				6494180		6505442		Not Found	High	Peak Found	Not Found	High	High
A0A3Q7F688	Phosphoserine aminotransferase OS=Solanum lycopersicum OX=4081 PE=3 SV=1	45	12	12	36.4	6.79	1345	-0.113583	0.895773	0.944972	1.92487e+08	1.06589e+08	3	3	1.64596	2.54361	2.37385	3.59956	1.43621	1.1869	9.32638e+07	2.13064e+08	1.53023e+08	349698768	8.74199e+07	5.32553e+07	High	High	High	High	High	High
A0A3Q7F6B1	Flavokinase domain-containing protein OS=Solanum lycopersicum OX=4081 GN=101254050 PE=4 SV=1	18	5	5	42.3	6.06	197	-0.0786008	0.91989	0.944972	4.00169e+07	2.64954e+07	3	3	0.303841	-1.73504	0.10777	-1.19674	-0.269718	-0.0927734	3.6787e+07	1.09776e+07	31812502	1.25853e+07	2.67962e+07	2.19353e+07	High	High	High	High	High	High
A0A3Q7F6B2	Rab proteins geranylgeranyltransferase component OS=Solanum lycopersicum OX=4081 GN=101256240 PE=3 SV=1	4	2	2	60.4	5.02	124																				High	High	High	Not Found	High	Not Found
A0A3Q7F6B4	Uncharacterized protein OS=Solanum lycopersicum OX=4081 GN=101253444 PE=4 SV=1	3	1	1	23.7	9.7	0	0.0552987	0.834097	0.944972	82205744	8.33617e+07	3	3	1.27351	1.16963	0.937989	0.849905	1.08161	1.61551	72043504	82205744	56561184	51995268	68369696	71678248	Peak Found	Peak Found	High	Peak Found	High	Peak Found
A0A3Q7F6C7	FMN_red domain-containing protein OS=Solanum lycopersicum OX=4081 PE=4 SV=1	26	3	1	21.8	6.02	258																				Not Found	Not Found	Not Found	Not Found	High	Not Found
A0A3Q7F6D6	Uncharacterized protein OS=Solanum lycopersicum OX=4081 PE=4 SV=1	3	6	6	262.4	6.87	69	0.469093	0.285078	0.941249	3.79816e+06	4.2446e+06	3	3	-4.0641	-2.80525	-3.28947	-3.08624	-2.93048	-2.73482	1.78161e+06	5.2281e+06	3019443	3.39678e+06	4.23746e+06	3.51406e+06	Peak Found	High	High	High	High	High
A0A3Q7F6D8	Iso_dh domain-containing protein OS=Solanum lycopersicum OX=4081 GN=101253647 PE=4 SV=1	20	5	4	39	6.86	171	0.633826	0.417538	0.941249	7.34636e+06	1.10309e+07	3	3	-0.859962	-2.88082	-2.33774	-2.02889	-0.791195	-1.35696	16419331	4961300	5.84018e+06	7.06904e+06	18667827	9132402	Peak Found	Peak Found	Peak Found	High	High	Peak Found
A0A3Q7F6E1	Peptidyl-prolyl cis-trans isomerase OS=Solanum lycopersicum OX=4081 GN=101268431 PE=3 SV=1	54	11	10	20.5	8.12	643	-0.286521	0.117012	0.941249	6.81494e+07	6.09394e+07	3	3	0.890741	0.975655	0.742978	0.775774	0.629601	0.344437	5.52547e+07	71863504	4.94099e+07	4.93911e+07	4.99799e+07	2.97e+07	High	High	High	High	High	High
A0A3Q7F6F2	Ribosomal_S10 domain-containing protein OS=Solanum lycopersicum OX=4081 PE=3 SV=1	60	8	1	13.7	9.63	570	0.32005	0.259208	0.941249	6.31037e+08	7.00937e+08	3	3	3.85231	4.12033	4.08681	4.49743	3.88947	4.6327	430417760	635552552	501658880	651597555	478754848	580298566	High	Peak Found	High	High	High	High
A0A3Q7F6F6	Proteasome subunit alpha type OS=Solanum lycopersicum OX=4081 GN=101257034 PE=3 SV=1	70	12	12	27.2	5.74	1807	-0.327557	0.311864	0.941249	3.00052e+08	263089549	3	3	3.60617	3.03753	2.90074	3.21261	2.73971	2.60945	3.62908e+08	3.00052e+08	2.20479e+08	2.6743e+08	2.15775e+08	142755768	High	High	High	High	High	High
A0A3Q7F6F7	PB1 domain-containing protein OS=Solanum lycopersicum OX=4081 PE=4 SV=1	16	8	8	64.5	7.56	197	-0.0846393	0.773088	0.941249	18274065	1.87069e+07	3	3	-0.585512	-0.999807	-1.07778	-0.944082	-0.592535	-1.3804	1.98597e+07	18274065	1.39866e+07	1.49941e+07	21423803	8.98523e+06	High	High	High	High	High	High
A0A3Q7F6H4	PLD phosphodiesterase domain-containing protein OS=Solanum lycopersicum OX=4081 PE=4 SV=1	12	2	2	25.4	8.31	208	-0.0738933	0.846304	0.944972	1.96269e+07	2.102e+07	3	3	-0.955767	-0.89677	-0.706519	-0.775887	-0.411539	-1.59331	15364389	1.96269e+07	1.80914e+07	16848142	24287422	7.75241e+06	High	High	High	High	High	High
A0A3Q7F6H5	PUA domain-containing protein OS=Solanum lycopersicum OX=4081 PE=4 SV=1	22	8	8	62.4	9.35	46	-1.03383	0.397217	0.941249	1.37524e+07	7.79179e+06	3	3	-1.41828	-0.208012	-2.17687	-0.674877	-2.33775	-3.89202	1.11503e+07	3.16366e+07	6.52909e+06	1.807e+07	6.39049e+06	1.57564e+06	Peak Found	High	High	High	High	Peak Found
A0A3Q7F6H9	CBFD_NFYB_HMF domain-containing protein OS=Solanum lycopersicum OX=4081 PE=4 SV=1	8	2	2	30.7	6.24	123	1.31607	0.204056	0.941249	3.04224e+06	6.59101e+06	2	2	-4.24155	-2.9396		-1.99668		-2.55234	1575418	4.76321e+06		7.22863e+06		3.98786e+06	High	High	High	High	Not Found	High
A0A3Q7F6J3	Peptidase A1 domain-containing protein OS=Solanum lycopersicum OX=4081 GN=101268338 PE=3 SV=1	8	3	3	58.1	5.83	158	-0.215271	0.736937	0.941249	1.80279e+07	1.85362e+07	3	3	-1.02773	-1.22261	-0.740363	-0.957306	-0.357679	-2.32153	14616831	15659061	1.76719e+07	1.48573e+07	25211291	4.67974e+06	High	High	High	High	High	Peak Found
A0A3Q7F6J5	Toprim domain-containing protein OS=Solanum lycopersicum OX=4081 GN=101248941 PE=3 SV=1	1	1	1	131	9.28	16																				Not Found	Not Found	Not Found	Not Found	Not Found	High
A0A3Q7F6K5	Uncharacterized protein OS=Solanum lycopersicum OX=4081 PE=4 SV=1	30	18	5	89	5.03	1011	-0.177023	0.66301	0.941249	1.17356e+07	7.21947e+06	3	3	-1.64707	-1.62912	-2.64888	-2.31768	-1.81457	-2.32389	9515092	1.18139e+07	4.70722e+06	5.78662e+06	9.18389e+06	4.67208e+06	High	High	High	High	High	High
A0A3Q7F6K7	Uncharacterized protein OS=Solanum lycopersicum OX=4081 PE=4 SV=1	23	11	9	64.1	5.72	435	0.484144	0.0514848	0.941249	3.72938e+07	4.92497e+07	3	3	0.020977	0.0870914	-0.296033	0.680372	0.322338	0.261757	3.02374e+07	3.88172e+07	2.40459e+07	4.62306e+07	4.03925e+07	2.80458e+07	High	High	High	High	High	High
A0A3Q7F6L0	Uncharacterized protein OS=Solanum lycopersicum OX=4081 GN=101266587 PE=4 SV=1	2	1	1	47.8	7.17	18																				Not Found	Not Found	Not Found	Not Found	Not Found	High
A0A3Q7F6L3	Uncharacterized protein OS=Solanum lycopersicum OX=4081 PE=4 SV=1	12	5	5	62.9	8	201	0.708327	0.00932636	0.862508	1.66263e+07	2.58616e+07	3	3	-1.14449	-0.945459	-1.39272	-0.386358	-0.606968	-0.364363	1.34804e+07	1.89756e+07	1.12436e+07	2.20705e+07	2.12105e+07	1.81713e+07	High	High	High	High	High	High
A0A3Q7F6M0	Fe2OG dioxygenase domain-containing protein OS=Solanum lycopersicum OX=4081 PE=4 SV=1	10	3	3	32.2	8.24	31	-0.104875	0.81106	0.942709	7.43117e+06	6.25773e+06	2	2		-2.1705	-2.44862		-2.05497	-2.7739		8.11749e+06	5408127		7.77426e+06	3.42014e+06	Not Found	Peak Found	Peak Found	Not Found	High	High
A0A3Q7F6N7	VWFA domain-containing protein OS=Solanum lycopersicum OX=4081 GN=101263071 PE=4 SV=1	54	17	17	42.7	4.6	1631	-0.361063	0.0523801	0.941249	2.34779e+08	1.88269e+08	3	3	2.41464	2.74956	2.66039	2.38707	2.26468	2.08965	1.58894e+08	2.45757e+08	1.86643e+08	150902778	1.5524e+08	9.95678e+07	High	High	High	High	High	High
A0A3Q7F6N8	Uncharacterized protein OS=Solanum lycopersicum OX=4081 GN=101267671 PE=4 SV=1	36	6	6	25.4	8.7	384	0.807498	0.193825	0.941249	4.02216e+07	7.36813e+07	3	3	0.916119	0.138365	-0.332318	1.03365	1.69298	0.41803	5.62353e+07	4.02216e+07	23448664	5.90577e+07	104449012	3.12544e+07	High	High	High	High	High	High
A0A3Q7F6P1	VPS9 domain-containing protein OS=Solanum lycopersicum OX=4081 GN=101253937 PE=4 SV=1	15	5	5	54	4.7	56	0.44221	0.290466	0.941249	9.06445e+06	1.37946e+07	3	3	-1.58072	-2.38563	-2.03455	-1.09894	-1.51367	-2.06166	9962899	6992962	7206021	1.3468e+07	11313729	5603367	High	High	High	High	High	Peak Found
A0A3Q7F6R1	PEROXIDASE_4 domain-containing protein OS=Solanum lycopersicum OX=4081 GN=101264282 PE=3 SV=1	11	3	3	32.4	7.59	373	-0.370173	0.132687	0.941249	29613065	1.83109e+07	3	3	-0.24622	-0.303371	-0.640315	-1.07304	-0.601568	-0.625816	2.51252e+07	29613065	1.89409e+07	1.3712e+07	2.12901e+07	1.51594e+07	High	High	High	High	High	High
A0A3Q7F6U5	Uncharacterized protein OS=Solanum lycopersicum OX=4081 PE=4 SV=1	6	13	12	528.6	7.21	823	-0.329984	0.511874	0.941249	6.81399e+07	5.13642e+07	3	3	1.90578	0.898895	0.610028	0.372704	1.1898	0.862247	1.11667e+08	6.81399e+07	4.50601e+07	3.73519e+07	7.36939e+07	4.25239e+07	High	High	High	High	High	High
A0A3Q7F6X3	PITH domain-containing protein OS=Solanum lycopersicum OX=4081 GN=101263466 PE=4 SV=1	65	7	7	19.6	4.94	620	-0.248033	0.299441	0.941249	1.51104e+08	1.45903e+08	3	3	2.31175	1.96097	2.02463	2.01929	2.03889	1.49507	1.47957e+08	1.42272e+08	1.20124e+08	1.16946e+08	1.3275e+08	6.59375e+07	High	High	High	High	High	High
A0A3Q7F6Y5	Small nuclear ribonucleoprotein Sm D3 OS=Solanum lycopersicum OX=4081 GN=101256541 PE=3 SV=1	35	6	6	14.5	10.54	356	-0.150825	0.452358	0.941249	73573948	6.5325e+07	3	3	0.733498	1.00959	1.30233	0.866821	0.729858	0.996265	4.95489e+07	73573948	72811050	5.26086e+07	5.35768e+07	46663453	High	High	High	High	High	High
A0A3Q7F713	NAD(P)-bd_dom domain-containing protein OS=Solanum lycopersicum OX=4081 GN=101255354 PE=3 SV=1	7	4	1	40.7	7.64	49																				Not Found	High	Not Found	Not Found	Not Found	Not Found
A0A3Q7F720	60S ribosomal protein L7a OS=Solanum lycopersicum OX=4081 GN=101268144 PE=3 SV=1	61	20	3	29.2	10.3	1580	0.579247	0.425095	0.941249	6.52801e+07	1.11571e+08	3	3	1.24666	0.14867	0.813802	1.78305	0.182442	1.98138	7.07151e+07	4.05099e+07	5.18961e+07	9.92819e+07	36659579	9.23688e+07	High	Peak Found	Peak Found	High	High	High
A0A3Q7F723	Uncharacterized protein OS=Solanum lycopersicum OX=4081 GN=101257625 PE=4 SV=1	1	1	1	115.6	7.05	26																				Not Found	High	Not Found	Not Found	Not Found	Not Found
A0A3Q7F740	LRRNT_2 domain-containing protein OS=Solanum lycopersicum OX=4081 PE=4 SV=1	1	1	1	70	8.43	23																				Not Found	Not Found	Not Found	High	Not Found	Not Found
A0A3Q7F741	Uncharacterized protein OS=Solanum lycopersicum OX=4081 PE=4 SV=1	10	4	4	49.2	8.44	251	0.096238	0.869692	0.944972	2.22256e+07	1.54488e+07	3	3	-0.725739	-0.703539	-1.86142	-1.22015	-1.54987	-0.231964	1.80203e+07	2.24399e+07	8.12477e+06	12382698	1.10334e+07	1.99179e+07	High	High	High	High	High	High
A0A3Q7F748	Oxidoreductase-like domain-containing protein OS=Solanum lycopersicum OX=4081 PE=4 SV=1	15	2	2	19.4	5.71	24	-0.52347	0.166068	0.941249	8593760	5.51896e+06	3	3	-2.09532	-2.08824	-2.19497	-2.04886	-2.83531	-3.06477	6.97388e+06	8593760	6.44767e+06	6.97186e+06	4.52642e+06	2.79565e+06	High	High	High	High	High	High
A0A3Q7F755	Thioredoxin OS=Solanum lycopersicum OX=4081 GN=101245904 PE=3 SV=1	40	4	4	13	6.92	465	0.0256527	0.930094	0.945734	8.0099e+07	7.61581e+07	3	3	0.785772	1.6927	1.10894	1.08135	1.27148	1.31154	51377250	118130216	63676779	61042938	7.79866e+07	5.80611e+07	High	High	High	High	High	High
A0A3Q7F789	Protein kinase domain-containing protein OS=Solanum lycopersicum OX=4081 GN=101249862 PE=4 SV=1	5	2	2	64.3	8.9	118	-0.243232	0.542035	0.941249	18789242	1.39485e+07	3	2	-1.2483	-0.959698	-0.836421		-0.831806	-1.68427	12544499	18789242	16533625		18149666	7278722	High	High	Peak Found	High	High	High
A0A3Q7F792	X8 domain-containing protein OS=Solanum lycopersicum OX=4081 PE=3 SV=1	17	5	5	45.2	5.8	272	-0.300656	0.0849214	0.941249	1.68925e+07	1.37433e+07	3	3	-1.12158	-1.11378	-0.842702	-1.38892	-1.45082	-1.14029	1.36962e+07	1.6886e+07	1.64618e+07	11015667	1.18175e+07	1.06123e+07	High	High	High	High	High	High
A0A3Q7F7B9	Uncharacterized protein OS=Solanum lycopersicum OX=4081 PE=4 SV=1	2	1	1	107.9	5.35	0																				Not Found	Peak Found	Peak Found	High	Peak Found	Peak Found
A0A3Q7F7C5	Glucose-6-phosphate 1-epimerase OS=Solanum lycopersicum OX=4081 GN=101263563 PE=3 SV=1	51	15	15	33.3	7.18	1236	-0.126457	0.604276	0.941249	4.776e+08	4.33951e+08	3	3	4.24619	3.57828	3.68489	3.59181	3.65595	3.88223	565533792	436491552	3.79681e+08	3.47824e+08	407210144	3.44938e+08	High	High	High	High	High	High
A0A3Q7F7C6	Uncharacterized protein OS=Solanum lycopersicum OX=4081 GN=101252821 PE=3 SV=1	3	1	1	49.3	8.38	0																				Not Found	High	Not Found	Not Found	Not Found	Not Found
A0A3Q7F7E7	Rhodanese domain-containing protein OS=Solanum lycopersicum OX=4081 GN=101247880 PE=4 SV=1	42	5	5	20.4	7.56	688	-0.0935267	0.676613	0.941249	2.54357e+08	1.95187e+08	3	3	3.02961	2.42224	2.77594	2.43913	2.81721	2.69087	2.43351e+08	1.95873e+08	2.02207e+08	1.56448e+08	2.27684e+08	1.51044e+08	High	High	High	High	High	High
A0A3Q7F7G2	DNA-directed RNA polymerase subunit OS=Solanum lycopersicum OX=4081 GN=778257 PE=3 SV=1	4	8	8	205.1	6.05	81	-0.01108	0.975996	0.949292	1.02931e+07	1.10091e+07	3	3	-2.24354	-1.07434	-1.85117	-1.70896	-1.67697	-1.81636	6.29301e+06	1.73539e+07	8.18274e+06	8.82407e+06	1.0103e+07	6.64189e+06	High	High	High	High	High	High
A0A3Q7F7G5	Succinate dehydrogenase [ubiquinone] flavoprotein subunit, mitochondrial OS=Solanum lycopersicum OX=4081 GN=101256641 PE=3 SV=1	44	20	20	69.1	6.54	2212	-0.08678	0.732645	0.941249	2.76247e+08	290476078	3	3	3.59893	2.90143	2.89505	3.0127	3.12335	2.99902	3.61091e+08	2.73039e+08	2.1961e+08	2.32825e+08	281507536	1.8701e+08	High	High	High	High	High	High
A0A3Q7F7H1	MFS domain-containing protein OS=Solanum lycopersicum OX=4081 GN=101255139 PE=3 SV=1	3	2	2	50.1	6.57	13	0.461937	0.232217	0.941249	4.11702e+06	4.66713e+06	3	3	-2.67345	-3.7468	-3.17317	-2.94871	-2.66099	-2.59791	4.67134e+06	2722128	3.27293e+06	3.73651e+06	5.10776e+06	3863872	High	High	Peak Found	Peak Found	High	High
A0A3Q7F7H3	Uncharacterized protein OS=Solanum lycopersicum OX=4081 PE=3 SV=1	50	8	5	24	6.15	414	-0.0505207	0.854893	0.944972	3.11711e+07	3.63835e+07	3	3	0.024601	-0.229397	-0.361068	0.087471	-0.114494	-0.690403	30313446	3.11711e+07	2.2986e+07	3.06513e+07	29840152	14495702	High	High	High	High	High	High
A0A3Q7F7H4	Uncharacterized protein OS=Solanum lycopersicum OX=4081 GN=101244442 PE=4 SV=1	58	13	12	32.7	6.1	960	-0.0870207	0.873452	0.944972	7.99433e+07	103618008	3	3	1.79748	1.12937	0.601048	1.53448	1.39543	0.336926	103591982	7.99433e+07	4.47805e+07	8.35686e+07	84983058	29545822	High	High	High	High	High	High
A0A3Q7F7I3	Fe2OG dioxygenase domain-containing protein OS=Solanum lycopersicum OX=4081 GN=543506 PE=3 SV=1	51	12	7	36.3	5.34	1139	0.376118	0.615342	0.941249	119672928	9.90704e+07	3	3	-0.0748253	2.14863	1.68818	1.35998	1.72042	1.80994	2.82947e+07	1.62035e+08	9.51371e+07	7.40477e+07	1.06455e+08	8.20194e+07	High	High	High	High	High	High
A0A3Q7F7I4	Lipase_GDSL domain-containing protein OS=Solanum lycopersicum OX=4081 PE=3 SV=1	26	8	8	41.7	6.95	473	-0.0422747	0.797585	0.941341	5.50245e+07	4.56809e+07	3	3	0.60881	0.389233	0.567235	0.542862	0.213814	0.681778	4.54464e+07	4.78606e+07	4.37432e+07	42027647	3.74655e+07	3.75238e+07	High	High	High	High	High	High
A0A3Q7F7J3	Uncharacterized protein OS=Solanum lycopersicum OX=4081 PE=4 SV=1	25	12	12	63.2	7.85	450	-0.49404	0.46949	0.941249	2.58713e+07	2.94775e+07	3	3	0.0475998	-0.617006	-0.521487	-0.141771	-0.418161	-2.01308	3.08006e+07	2.3827e+07	2.05671e+07	26148083	24176206	5.79529e+06	High	High	High	High	High	High
A0A3Q7F7J4	Transcription repressor OS=Solanum lycopersicum OX=4081 PE=4 SV=1	4	1	1	33.1	9.73	0																				Not Found	Not Found	Not Found	Not Found	Not Found	High
A0A3Q7F7J7	RING-type domain-containing protein OS=Solanum lycopersicum OX=4081 PE=4 SV=1	3	1	1	48	8.06	17	0.278103	0.385656	0.941249	11667491	1.07539e+07	3	3	-1.53622	-1.64711	-2.00008	-1.00988	-1.87291	-1.46631	10275006	11667491	7.38027e+06	14325606	8819909	8465788	Peak Found	Peak Found	High	Peak Found	High	Peak Found
A0A3Q7F7K4	Uncharacterized protein OS=Solanum lycopersicum OX=4081 PE=4 SV=1	2	1	1	54.9	8.53	0																				Peak Found	Peak Found	High	Peak Found	Peak Found	Peak Found
A0A3Q7F7L6	Uncharacterized protein OS=Solanum lycopersicum OX=4081 PE=4 SV=1	12	10	10	107	6.87	1180	0.591883	0.189155	0.941249	1.05964e+08	1.18924e+08	3	3	1.17497	1.5359	1.62219	2.72407	1.59419	1.79045	67286959	1.05964e+08	9.08832e+07	190609788	9.75365e+07	80919244	High	High	High	High	High	High
A0A3Q7F7P0	Alpha-mannosidase OS=Solanum lycopersicum OX=4081 PE=3 SV=1	1	1	1	114.4	6.38	0	6.8	0	0		4.74469e+06		3				-2.94212	-1.23109	-2.57413				3.75361e+06	13761742	3928079	Not Found	Not Found	Not Found	Peak Found	High	Peak Found
A0A3Q7F7T3	AB hydrolase-1 domain-containing protein OS=Solanum lycopersicum OX=4081 GN=101267470 PE=4 SV=1	3	1	1	37.4	8.41	29																				High	High	Not Found	High	High	Not Found
A0A3Q7F7T5	Uncharacterized protein OS=Solanum lycopersicum OX=4081 GN=101266583 PE=4 SV=1	5	1	1	42.3	5.66	0																				Not Found	High	Not Found	Not Found	Not Found	Not Found
A0A3Q7F7T8	AB hydrolase-1 domain-containing protein OS=Solanum lycopersicum OX=4081 PE=4 SV=1	4	1	1	53	6.46	0																				Not Found	High	Not Found	Not Found	Not Found	Not Found
A0A3Q7F7V8	MOSC domain-containing protein OS=Solanum lycopersicum OX=4081 PE=4 SV=1	10	5	5	74.7	7.37	328	0.259199	0.328827	0.941249	6.07459e+07	6.91102e+07	3	3	0.769207	0.268883	0.709947	0.94125	1.07704	0.507343	50790688	44030048	48291531	5.53939e+07	6.81537e+07	3.32504e+07	High	High	High	High	High	High
A0A3Q7F7Y3	Uncharacterized protein OS=Solanum lycopersicum OX=4081 PE=4 SV=1	4	1	1	21.7	5.19	17	0.688872	0.528784	0.941249	34679296	8.11188e+07	3	3	2.28675	-0.075531	-0.218226	2.26882	0.26927	1.52152	145415728	34679296	25378320	139027024	38933712	67157456	High	Peak Found	High	Peak Found	High	Peak Found
A0A3Q7F802	ACB domain-containing protein OS=Solanum lycopersicum OX=4081 GN=101247861 PE=4 SV=1	39	22	22	72.9	5.25	1362	0.0821424	0.734785	0.941249	4.28548e+07	5.56863e+07	3	3	0.221498	0.186216	0.496041	0.629673	0.541553	-0.0210438	3.47462e+07	4.15781e+07	4.16369e+07	4.46342e+07	47020944	2.30535e+07	High	High	High	High	High	High
A0A3Q7F806	Uncharacterized protein OS=Solanum lycopersicum OX=4081 GN=101255052 PE=4 SV=1	5	1	1	22.3	5.99	14	0.554267			3.49161e+06	5.2001e+06	3	1	-3.11679	-3.38764	-3.53149	-2.79104			3.43545e+06	3.49161e+06	2.55313e+06	4.16803e+06			High	Peak Found	Peak Found	Peak Found	Not Found	Not Found
A0A3Q7F812	WD_REPEATS_REGION domain-containing protein OS=Solanum lycopersicum OX=4081 PE=4 SV=1	5	2	2	55.5	8.29	14																				High	High	Not Found	Not Found	Not Found	Not Found
A0A3Q7F828	Glutaredoxin domain-containing protein OS=Solanum lycopersicum OX=4081 PE=4 SV=1	15	2	2	17.9	9.22	335	0.05239			139821056	1.12107e+08	1	1		1.9359				1.98829		139821056				92812056	High	High	High	High	High	High
A0A3Q7F833	Uncharacterized protein OS=Solanum lycopersicum OX=4081 PE=4 SV=1	10	10	10	119.2	8.47	336	-0.244804	0.554425	0.941249	6.3325e+07	6.09199e+07	3	3	1.56557	0.793171	0.556235	0.323408	0.748756	1.1084	8.82089e+07	6.3325e+07	4.3411e+07	3.60971e+07	54283194	5.0435e+07	High	High	High	High	High	High
A0A3Q7F842	RRM domain-containing protein OS=Solanum lycopersicum OX=4081 PE=4 SV=1	14	4	4	30.6	9.14	224	-0.241858	0.600786	0.941249	3.16954e+07	3.4187e+07	3	3	0.337622	-0.56389	-0.22857	-0.0742035	-0.0421677	-1.06404	3.76586e+07	2.47206e+07	25197039	2.74018e+07	31374258	11188283	High	High	High	High	High	High
A0A3Q7F850	Uncharacterized protein OS=Solanum lycopersicum OX=4081 GN=101268235 PE=4 SV=1	23	3	1	19.8	5.6	135	6.8	0	0		1.30967e+07		3				-1.83828	-1.33973	-1.10932				8067509	12763429	10842608	Not Found	Not Found	Not Found	Peak Found	High	High
A0A3Q7F878	Uncharacterized protein OS=Solanum lycopersicum OX=4081 GN=101253428 PE=4 SV=1	35	6	6	24.7	9.2	152	0.0434963	0.958444	0.94807	9.65256e+06	1.14039e+07	3	3	-0.488279	-2.83183	-1.94386	-2.48246	-1.34203	-1.30899	2.12443e+07	5132643	7.67355e+06	5.16204e+06	1.27431e+07	9.44115e+06	High	High	High	High	High	High
A0A3Q7F889	CbiX domain-containing protein OS=Solanum lycopersicum OX=4081 GN=101257032 PE=4 SV=1	35	5	5	22.6	8.27	379	0.069041	0.7872	0.941249	2.0117e+07	1.66272e+07	3	3	-0.704477	-1.35692	-0.884423	-1.1141	-0.645769	-0.978828	1.82878e+07	1.4267e+07	1.59926e+07	1.33272e+07	2.06477e+07	1.1869e+07	High	High	High	High	High	High
A0A3Q7F893	Uncharacterized protein OS=Solanum lycopersicum OX=4081 GN=101249783 PE=4 SV=1	42	9	9	31.9	7.17	263	0.676408	0.180652	0.941249	4.28881e+07	5.74835e+07	3	3	-0.785931	0.561007	0.207738	0.887651	0.54537	0.579016	17283881	53912228	3.4095e+07	53373674	4.71455e+07	3.4944e+07	High	High	High	High	High	High
A0A3Q7F894	AAA domain-containing protein OS=Solanum lycopersicum OX=4081 PE=3 SV=1	62	24	1	51.7	5.36	1966	-0.05255	0.611575	0.941249	1.52884e+08	1.60433e+08	3	3	2.1796	2.03619	2.04153	2.18078	2.02612	1.89277	135006640	149886656	121539280	130796592	131580216	86866656	High	High	High	High	High	High
A0A3Q7F897	Isocitrate dehydrogenase [NADP] OS=Solanum lycopersicum OX=4081 PE=3 SV=1	27	13	10	54.1	8.27	535	-0.0974238	0.592317	0.941249	4.29978e+07	37685675	3	3	0.496929	0.0933437	0.211423	0.305012	-0.0637608	0.268173	4.20552e+07	38985808	34182232	35639754	3.09082e+07	2.81708e+07	High	High	High	High	High	High
A0A3Q7F898	Uncharacterized protein OS=Solanum lycopersicum OX=4081 PE=4 SV=1	34	10	10	24.2	8.98	996	-0.0745133	0.739186	0.941249	7.16293e+08	6.24228e+08	3	3	4.59012	3.97363	4.26964	4.33064	3.98623	4.29298	7.17785e+08	574100495	569435889	5.80458e+08	5.11965e+08	4.58551e+08	High	High	High	High	High	High
A0A3Q7F8A0	Uncharacterized protein OS=Solanum lycopersicum OX=4081 PE=4 SV=1	10	1	1	12.3	8.05	0																				Not Found	High	Not Found	Not Found	Not Found	Not Found
A0A3Q7F8A4	TPT domain-containing protein OS=Solanum lycopersicum OX=4081 GN=101255257 PE=4 SV=1	4	1	1	43.7	9.89	36																				Not Found	Not Found	Not Found	Not Found	Not Found	High
A0A3Q7F8A8	Morc6_S5 domain-containing protein OS=Solanum lycopersicum OX=4081 PE=4 SV=1	4	5	5	159.2	8.47	78	0.304743	0.47256	0.941249	3.78508e+06	4.99701e+06	3	3	-3.40857	-3.17471	-3.29444	-3.73334	-2.73077	-2.49938	2.80639e+06	4046933	3.00905e+06	2.16905e+06	4.86659e+06	4.13697e+06	Peak Found	High	Peak Found	High	High	High
A0A3Q7F8B6	Serine/threonine-protein phosphatase OS=Solanum lycopersicum OX=4081 GN=101258308 PE=3 SV=1	3	1	1	35.5	5.63	132				4.75865e+06		2		-3.30304		-2.61051				3.01936e+06		4834090				Peak Found	High	High	High	High	High
A0A3Q7F8C0	PWWP domain-containing protein OS=Solanum lycopersicum OX=4081 PE=4 SV=1	4	2	2	109.8	5.4	134					4.73971e+06		1				-2.92478						3.79901e+06			Not Found	High	Not Found	High	High	High
A0A3Q7F8C3	Homeobox domain-containing protein OS=Solanum lycopersicum OX=4081 GN=101258516 PE=4 SV=1	6	1	1	30.7	5.8	0	-1.30496			1.05971e+07	4.19981e+06	1	1	-1.79429			-3.09925			8591997			3.36627e+06			Peak Found	Not Found	Not Found	High	Not Found	Not Found
A0A3Q7F8C6	AB hydrolase-1 domain-containing protein OS=Solanum lycopersicum OX=4081 GN=101259675 PE=4 SV=1	44	11	11	35.6	6.29	297	-0.17786	0.835255	0.944972	2.57581e+07	1.96573e+07	3	3	-0.512932	-2.00697	0.625096	-0.872581	-0.351595	-1.20421	20884395	9.09177e+06	4.55332e+07	1.57559e+07	25317824	10152359	High	High	High	High	High	High
A0A3Q7F8E3	Peroxidase OS=Solanum lycopersicum OX=4081 GN=101244246 PE=3 SV=1	60	17	17	36.3	8.22	1176	0.06778	0.745857	0.941249	1.56343e+08	162854625	3	3	2.08868	2.49261	1.95303	2.17786	2.10102	2.45878	1.26761e+08	2.05663e+08	1.14308e+08	130532712	138591248	128598784	High	High	High	High	High	High
A0A3Q7F8E6	Uncharacterized protein OS=Solanum lycopersicum OX=4081 GN=101255157 PE=4 SV=1	45	18	12	58.6	4.97	1128	-0.586912	0.0649089	0.941249	1.36633e+08	7.18089e+07	3	3	2.15125	1.70031	1.8794	0.980663	1.64391	1.34565	1.32379e+08	1.18755e+08	1.0862e+08	5.69281e+07	1.00956e+08	5.94499e+07	High	High	High	High	High	High
A0A3Q7F8F1	Uncharacterized protein OS=Solanum lycopersicum OX=4081 GN=101262960 PE=4 SV=1	23	20	17	124.6	7.12	1007	-0.06801	0.916259	0.944972	19846620	1.58961e+07	3	3	0.1472	-0.880713	-1.40927	0.00331688	-1.3091	-1.04103	3.30021e+07	19846620	11115371	2.89145e+07	1.30373e+07	1.13682e+07	High	High	High	High	High	High
A0A3Q7F8F8	TOG domain-containing protein OS=Solanum lycopersicum OX=4081 PE=4 SV=1	16	5	5	37.5	5.24	540	-0.207703	0.326283	0.941249	2.76357e+07	2.20708e+07	3	3	-0.510864	-0.142769	-0.426307	-0.321573	-0.835634	-0.545843	20914349	33100140	2.19697e+07	2.30842e+07	1.81016e+07	1.60234e+07	High	High	High	High	High	High
A0A3Q7F8G3	Aldedh domain-containing protein OS=Solanum lycopersicum OX=4081 PE=3 SV=1	10	5	1	53.6	6.54	598	-1.30425			22804920	9.51447e+06	1	2		-0.68026		-1.02878	-2.94025			22804920		14139113	4.20885e+06		Not Found	High	High	High	Peak Found	High
A0A3Q7F8G5	Alpha-mannosidase OS=Solanum lycopersicum OX=4081 GN=101266287 PE=3 SV=1	2	3	3	132.1	7.21	47																				High	Peak Found	High	High	Peak Found	High
A0A3Q7F8H7	t-SNARE coiled-coil homology domain-containing protein OS=Solanum lycopersicum OX=4081 GN=101265370 PE=3 SV=1	8	2	2	36	8.37	45	0.02604	0.883237	0.944972	9.74741e+06	9.02161e+06	3	3	-1.91487	-1.90703	-1.71761	-1.99619	-1.51478	-1.95042	7903089	9743937	8976413	7231080	11305037	6.05252e+06	High	High	High	High	High	High
A0A3Q7F8I3	Uncharacterized protein OS=Solanum lycopersicum OX=4081 GN=101263960 PE=4 SV=1	48	15	15	41.5	4.56	1051	0.28023	0.596495	0.941249	1.16483e+08	120912602	3	3	1.17966	2.00954	1.64921	2.5048	1.07692	2.09738	6.75059e+07	147143256	9.26013e+07	1.63734e+08	6.81481e+07	100102336	High	High	High	High	High	High
A0A3Q7F8L3	NADH dehydrogenase [ubiquinone] flavoprotein 1, mitochondrial OS=Solanum lycopersicum OX=4081 PE=3 SV=1	43	21	21	58.3	8.06	1468	0.14992	0.436616	0.941249	1.31496e+08	1.2505e+08	3	3	1.87047	1.84734	1.62192	1.63053	2.01305	2.14591	108967776	1.31496e+08	90866096	89321424	1.30394e+08	1.03527e+08	High	High	High	High	High	High
A0A3Q7F8M3	Inositol hexakisphosphate and diphosphoinositol-pentakisphosphate kinase OS=Solanum lycopersicum OX=4081 PE=3 SV=1	12	15	15	174.6	6.52	274	0.125954	0.524976	0.941249	1.56782e+07	1.92336e+07	3	3	-1.374	-1.0588	-1.24408	-0.867769	-1.03415	-1.3971	11497771	1.75419e+07	1.24638e+07	1.58086e+07	1.57746e+07	8.88182e+06	High	High	High	High	High	High
A0A3Q7F8P2	MFAP1 domain-containing protein OS=Solanum lycopersicum OX=4081 GN=101248051 PE=4 SV=1	3	1	1	50.9	5.11	0	-0.39742	0.267212	0.941249	9.06939e+06	5.96055e+06	2	2		-2.20257	-1.84173	-2.23104		-2.6081		7939061	8.23647e+06	6.14481e+06		3.83669e+06	Not Found	Peak Found	Peak Found	High	Not Found	High
A0A3Q7F8Q2	Nop domain-containing protein OS=Solanum lycopersicum OX=4081 PE=4 SV=1	28	12	12	57.8	7.25	591	0.468437	0.166154	0.941249	2.62343e+07	2.97729e+07	3	3	-1.11862	-0.304277	-0.501386	0.0416565	-0.403774	-0.156853	1.37243e+07	2.95945e+07	2.08556e+07	2.96932e+07	2.44185e+07	2.09823e+07	High	High	High	High	High	High
A0A3Q7F8S6	Protein kinase domain-containing protein OS=Solanum lycopersicum OX=4081 PE=4 SV=1	7	1	1	27.8	7.14	0																				Not Found	Not Found	Not Found	Not Found	Not Found	High
A0A3Q7F8S9	CULLIN_2 domain-containing protein OS=Solanum lycopersicum OX=4081 GN=101254652 PE=3 SV=1	1	1	1	85.2	8.24	17																				Not Found	Not Found	Not Found	High	Not Found	Not Found
A0A3Q7F8T6	Vacuolar protein sorting-associated protein 35 OS=Solanum lycopersicum OX=4081 GN=101265987 PE=3 SV=1	2	1	1	89.5	5.3	175	0.280363	0.317518	0.941249	12215184	1.3884e+07	3	3	-1.07027	-1.58093	-1.87237	-1.37423	-1.16485	-1.1434	14192038	12215184	8063359	11128426	14408247	10589476	High	High	High	High	High	High
A0A3Q7F8U4	PEROXIDASE_4 domain-containing protein OS=Solanum lycopersicum OX=4081 GN=101264583 PE=3 SV=1	39	10	6	32	6.55	1842	0.0406233	0.81577	0.942709	3.05246e+08	289750798	3	3	2.59385	3.0623	3.08988	3.00909	2.91697	2.94184	1.7991e+08	3.05246e+08	251362794	2.32244e+08	2.43985e+08	179742861	High	High	High	High	High	High
A0A3Q7F8U6	Uncharacterized protein OS=Solanum lycopersicum OX=4081 GN=101255538 PE=4 SV=1	3	1	1	38	4.97	44	-0.92894			6.90931e+06	3.14863e+06	1	2	-2.41135			-3.17556		-3.50502	5.60199e+06			3192857		2.06042e+06	Peak Found	Not Found	Not Found	High	High	Peak Found
A0A3Q7F8W3	Uncharacterized protein OS=Solanum lycopersicum OX=4081 GN=101262473 PE=4 SV=1	10	4	4	46.8	4.84	165	-0.421314	0.408536	0.941249	1.81957e+07	1.58812e+07	3	3	-1.01436	-1.26808	-0.96524	-1.18033	-0.943842	-2.38745	14752894	1.51732e+07	1.51213e+07	12729230	16793560	4470714	High	High	High	High	High	High
A0A3Q7F8W6	Tubulin alpha chain OS=Solanum lycopersicum OX=4081 GN=101255154 PE=3 SV=1	60	29	3	49.6	5.1	3892	-0.19729	0.784472	0.941249	4.48752e+07	2.72606e+07	2	3		0.66865	-0.0992575	0.945543	-0.631626	-0.0516968		58088571	27559818	55558940	2.08511e+07	22568813	High	High	High	High	High	High
A0A3Q7F8X1	Uncharacterized protein OS=Solanum lycopersicum OX=4081 PE=4 SV=1	9	6	6	104.2	6.68	578	0.23279	0.722704	0.941249	2.87931e+07	3.10826e+07	3	3	-0.401072	0.338694	-0.367116	-0.593126	-0.341669	1.20367	2.25681e+07	4.6213e+07	2.28898e+07	1.91235e+07	25492617	5.38782e+07	High	High	High	High	High	High
A0A3Q7F8X2	Ferredoxin--NADP reductase, chloroplastic OS=Solanum lycopersicum OX=4081 PE=3 SV=1	78	37	29	40.5	8.21	8003	0.0226333	0.915999	0.944972	7659400803	7944807273	3	3	7.96308	7.71148	7.63365	7.58008	7.65609	8.13994	7436286747	7659400803	5862908639	5520109403	6515991094	6598371517	High	High	High	High	High	High
A0A3Q7F8X4	Uncharacterized protein OS=Solanum lycopersicum OX=4081 GN=101254152 PE=4 SV=1	35	4	4	13.8	11.6	354	0.22393	0.809231	0.942709	195474265	3.97589e+08	3	3	3.85857	2.40315	2.39607	3.84379	1.6711	3.81469	4.3229e+08	193297560	1.55397e+08	4.14203e+08	1.02877e+08	3.2916e+08	High	High	High	High	High	High
A0A3Q7F8Z4	Uncharacterized protein OS=Solanum lycopersicum OX=4081 PE=4 SV=1	4	5	5	265.9	5.21	106	1.4206			2.15291e+06	5.61444e+06	2	1	-3.73678		-4.4653	-2.68044			2.23535e+06		1.33649e+06	4.50014e+06			High	High	High	High	High	High
A0A3Q7F8Z7	Uncharacterized protein OS=Solanum lycopersicum OX=4081 PE=4 SV=1	45	6	6	40.4	6.74	330	-0.160489	0.8385	0.944972	3.58596e+07	2.47498e+07	3	3	-1.63195	0.878611	-0.0504808	-0.540232	-0.255922	-0.489134	9.61531e+06	6.71885e+07	2.85075e+07	1.98377e+07	27053716	1.66658e+07	High	High	High	High	High	High
A0A3Q7F900	Ubiquitin receptor RAD23 OS=Solanum lycopersicum OX=4081 PE=3 SV=1	18	5	2	24.3	4.65	255	-0.094076	0.69104	0.941249	75090732	6.93244e+07	3	3	1.51643	1.03903	0.927194	1.18741	0.815586	1.19743	85255364	75090732	56139564	65699564	56856912	53645446	High	High	High	High	High	High
A0A3Q7F926	Protein kinase domain-containing protein OS=Solanum lycopersicum OX=4081 GN=101259887 PE=3 SV=1	8	3	2	46.3	8.46	15																				Not Found	High	High	Not Found	Not Found	Not Found
A0A3Q7F934	Sacchrp_dh_NADP domain-containing protein OS=Solanum lycopersicum OX=4081 GN=101268241 PE=4 SV=1	11	4	4	49.3	8.81	269	0.052626	0.935603	0.945734	1.57282e+07	1.06297e+07	3	3	-1.22461	-1.20743	-1.77811	-1.75956	-0.201492	-2.09122	12752247	1.58247e+07	8.60776e+06	8.51997e+06	2.80939e+07	5.48974e+06	High	High	High	High	High	High
A0A3Q7F952	Uncharacterized protein OS=Solanum lycopersicum OX=4081 PE=3 SV=1	43	39	36	111.4	6.65	2159	-0.183897	0.733847	0.941249	7.96367e+07	9.1373e+07	3	3	1.11547	1.11856	2.57223	1.35932	1.21399	1.68126	6.45686e+07	79346208	175579752	7.40137e+07	74940200	75020876	High	High	High	High	High	High
A0A3Q7F959	MFS domain-containing protein OS=Solanum lycopersicum OX=4081 PE=3 SV=1	7	4	4	60.4	9.38	118	0.526604	0.219377	0.941249	2.56267e+07	3.78851e+07	3	3	-0.520313	-0.0524502	-1.14025	0.26993	-0.0561447	-0.346987	2.07778e+07	3.52386e+07	1.33938e+07	3.47836e+07	3.10718e+07	1.83915e+07	High	High	High	High	High	High
A0A3Q7F960	Uncharacterized protein OS=Solanum lycopersicum OX=4081 GN=101264580 PE=4 SV=1	4	2	2	51.5	8.41	0				6.52758e+06		1				-2.50822						5.18927e+06				Not Found	High	High	High	Not Found	Not Found
A0A3Q7F968	Phytocyanin domain-containing protein OS=Solanum lycopersicum OX=4081 PE=4 SV=1	9	2	2	20	9.19	79	-0.270857	0.136439	0.941249	2.34431e+08	1.66045e+08	3	3	2.86543	2.4989	2.65825	2.20585	2.52671	2.47745	217175376	206562552	186366612	133089612	186158800	130274248	High	High	High	High	High	High
A0A3Q7F980	Fructose-bisphosphate aldolase OS=Solanum lycopersicum OX=4081 PE=3 SV=1	66	31	18	41.9	8	7501	-0.0884733	0.656234	0.941249	5610340655	5254114373	3	3	7.53122	7.21133	7.2391	7.03437	7.14307	7.53879	5512534187	5415435697	4460084565	3781580981	4566109703	4349828832	High	High	High	High	High	High
A0A3Q7F989	SpoU_methylase domain-containing protein OS=Solanum lycopersicum OX=4081 GN=101267667 PE=3 SV=1	3	1	1	41.7	7.11	0	0.408043	0.41499	0.941249	3.96499e+06	6.21474e+06	3	3	-3.21257	-2.73632	-3.34948	-2.38884	-3.50065	-2.18475	3214773	5483928	2.89643e+06	5508151	2.85408e+06	5145123	Peak Found	High	Peak Found	High	Peak Found	High
A0A3Q7F9B8	UDP-glucose 6-dehydrogenase OS=Solanum lycopersicum OX=4081 PE=3 SV=1	74	29	10	52.8	6.86	3041	-0.145617	0.651799	0.941249	1.52656e+08	1.42616e+08	3	3	1.8313	2.54092	2.03937	2.03526	1.60393	2.33555	106048732	2.12668e+08	1.21358e+08	1.18247e+08	9.81969e+07	1.1807e+08	High	High	High	High	High	High
A0A3Q7F9C8	Eukaryotic translation initiation factor 3 subunit M OS=Solanum lycopersicum OX=4081 GN=101255548 PE=3 SV=1	16	6	6	46.2	5.12	212	0.105103	0.419037	0.941249	37215056	3.62742e+07	3	3	-0.0666752	0.0262814	0.00324917	0.127718	-0.118832	0.269278	2.8455e+07	37215056	2.95892e+07	3.15184e+07	2.97506e+07	2.81924e+07	High	High	High	High	High	High
A0A3Q7F9D4	Uncharacterized protein OS=Solanum lycopersicum OX=4081 PE=4 SV=1	69	209	209	439	4.26	13649	0.0683567	0.791266	0.941249	1100511173	1152423727	3	3	5.39913	4.7844	4.88919	5.09528	4.8325	5.35001	1257562673	1007056919	8.7488e+08	9.86165e+08	9.2044e+08	9.5408e+08	High	High	High	High	High	High
A0A3Q7F9H3	Uncharacterized protein OS=Solanum lycopersicum OX=4081 PE=4 SV=1	41	5	5	19.8	5.4	925	-0.20039	0.728101	0.941249	7.4328e+08	5.27377e+08	3	3	4.55997	3.17133	4.32299	4.41191	3.74299	3.29822	702939464	3.2921e+08	590889566	6.14095e+08	4.32532e+08	2.30109e+08	High	High	High	High	High	High
A0A3Q7F9H5	Uncharacterized protein OS=Solanum lycopersicum OX=4081 GN=101253739 PE=4 SV=1	8	2	2	24	7.18	38	0.42805			3907441	5.41658e+06	1	2		-3.22531		-2.89555	-2.69897			3907441		3.87677e+06	4.97505e+06		Peak Found	High	High	High	High	Peak Found
A0A3Q7F9I6	Hexosyltransferase OS=Solanum lycopersicum OX=4081 GN=101246582 PE=3 SV=1	3	1	1	63.2	7.85	0																				Not Found	High	Not Found	Not Found	Not Found	Not Found
A0A3Q7F9J2	Uncharacterized protein OS=Solanum lycopersicum OX=4081 GN=101264478 PE=4 SV=1	62	13	12	29.2	6.73	1056	0.299808	0.495903	0.941249	6.97361e+07	9.16016e+07	3	3	0.923946	0.833515	0.96944	0.418684	1.51078	1.69686	5.65412e+07	6.51209e+07	5.78078e+07	3.85615e+07	9.20571e+07	75836076	High	High	High	High	High	High
A0A3Q7F9K4	DSBA domain-containing protein OS=Solanum lycopersicum OX=4081 GN=101251049 PE=4 SV=1	35	7	7	26.5	8.51	129	-0.0504443	0.792168	0.941249	3.01758e+07	3.27318e+07	3	3	0.0716953	-0.276215	-0.302623	-0.136955	-0.0428886	-0.478632	3.13193e+07	3.01758e+07	2.39363e+07	26235516	3.13586e+07	16787610	High	High	High	High	High	High
A0A3Q7F9L3	Uncharacterized protein OS=Solanum lycopersicum OX=4081 PE=3 SV=1	6	4	2	84.4	8.81	88	-0.177696	0.594148	0.941249	3.09432e+07	3.01987e+07	3	3	-0.248335	-0.326004	-0.0402479	-0.921522	-0.322121	0.0959682	25088411	2.91521e+07	2.87104e+07	15230400	25840383	25001186	Peak Found	High	High	High	High	High
A0A3Q7F9M7	Uncharacterized protein OS=Solanum lycopersicum OX=4081 PE=3 SV=1	64	15	15	30.8	5.39	3759	-0.171377	0.250925	0.941249	5899804822	5369611675	3	3	7.61023	7.30139	7.31168	7.35742	7.0909	7.26085	5822864261	5764272961	4690201548	4730651699	4403925816	3587611450	High	High	High	High	High	High
A0A3Q7F9N2	FHA domain-containing protein OS=Solanum lycopersicum OX=4081 GN=101247975 PE=4 SV=1	13	5	5	89.3	5.59	146	0.605405	0.494282	0.941249	3.77044e+06	5.86293e+06	2	2		-2.72586	-3.85098	-3.14865	-2.21738			5.52385e+06	2.04595e+06	3252950	6.94655e+06		High	High	High	High	High	Not Found
A0A3Q7F9P6	PDZ domain-containing protein OS=Solanum lycopersicum OX=4081 GN=101250650 PE=4 SV=1	53	22	22	45.5	7.3	1859	-0.09937	0.636227	0.941249	3.20688e+08	3.19485e+08	3	3	3.63601	3.06573	3.11026	3.15003	3.07022	3.29364	3.7049e+08	305974368	2.54939e+08	256076796	2.71328e+08	2.29379e+08	High	High	High	High	High	High
A0A3Q7F9Q1	Uncharacterized protein OS=Solanum lycopersicum OX=4081 GN=101264275 PE=4 SV=1	18	17	16	124.9	5.19	213	1.39471	0.0401112	0.941249	35166342	9.90512e+07	3	3	0.559952	-0.0554104	-0.789241	1.46053	1.63736	0.801552	43933099	35166342	1.70833e+07	79392409	100498980	4.0772e+07	High	High	High	High	High	High
A0A3Q7F9Q3	TIP120 domain-containing protein OS=Solanum lycopersicum OX=4081 PE=4 SV=1	26	27	27	136.2	6.47	1082	0.495484	0.233252	0.941249	3.75962e+07	4.40646e+07	3	3	-0.893261	0.242577	0.0177488	0.37862	0.161844	0.313053	1.60447e+07	43234500	2.98881e+07	3.75053e+07	3.61399e+07	2.90609e+07	High	High	High	High	High	High
A0A3Q7F9R0	RRM domain-containing protein OS=Solanum lycopersicum OX=4081 PE=4 SV=1	26	11	11	56.9	8.84	547	-0.135432	0.159963	0.941249	5.77344e+07	5.13585e+07	3	3	0.65147	0.646126	0.669349	0.653929	0.382826	0.523893	4.68104e+07	5.71888e+07	4.69515e+07	4.5391e+07	4.21221e+07	3.3634e+07	High	High	High	High	High	High
A0A3Q7F9S8	Adenylosuccinate synthetase, chloroplastic OS=Solanum lycopersicum OX=4081 GN=PURA PE=3 SV=1	39	14	7	37.1	7.93	965	0.549315	0.169879	0.941249	4.07867e+07	6.23675e+07	3	3	-0.148115	0.633635	0.135257	0.798756	0.327686	1.14228	2.68932e+07	5.66957e+07	3.24244e+07	50184149	4.05425e+07	5.16334e+07	High	High	High	High	High	High
A0A3Q7F9T8	U2 snRNP auxiliary factor large subunit OS=Solanum lycopersicum OX=4081 PE=3 SV=1	8	5	2	62.5	7.08	196	0.0267277	0.928666	0.945734	1.91851e+07	1.54134e+07	3	3	-0.937973	-0.801771	-1.04362	-0.444557	-1.38429	-0.874334	15555063	2.09628e+07	14321687	2.11979e+07	12375248	12760584	High	High	High	High	High	High
A0A3Q7F9U8	Uncharacterized protein OS=Solanum lycopersicum OX=4081 GN=101257421 PE=4 SV=1	17	5	5	16.7	6.77	500	-0.18585	0.363582	0.941249	7.14699e+08	6.66233e+08	3	3	4.65972	4.05942	4.26642	4.2103	4.15727	4.06044	7.53262e+08	6.09275e+08	568168325	5.34005e+08	5.76408e+08	3.90288e+08	High	High	High	High	High	High
A0A3Q7F9W4	Uncharacterized protein OS=Solanum lycopersicum OX=4081 GN=101247383 PE=3 SV=1	65	27	6	58.9	6.37	1870	0.322786	0.358625	0.941249	6.02663e+07	8.29583e+07	3	3	0.784008	0.71909	0.69851	1.20474	1.50478	0.460447	51314412	60155473	4.79102e+07	6.64935e+07	91674787	3.21869e+07	High	High	High	High	High	High
A0A3Q7F9W6	Uncharacterized protein OS=Solanum lycopersicum OX=4081 PE=4 SV=1	5	5	5	141.3	9.19	446	-0.0744733	0.671942	0.941249	1.96804e+08	1.83914e+08	3	3	2.68376	2.26122	2.40585	2.35331	2.56999	2.20411	1.9148e+08	1.75187e+08	1.56455e+08	1.47413e+08	1.91828e+08	1.07789e+08	High	High	High	High	High	High
A0A3Q7F9X5	Cytochrome c domain-containing protein OS=Solanum lycopersicum OX=4081 GN=101261271 PE=3 SV=1	38	4	4	12.1	9.45	449	-0.07299	0.76143	0.941249	5.59338e+08	5.60847e+08	3	3	4.51906	3.83637	3.91281	3.96189	4.13921	3.94817	6.83285e+08	5.22e+08	4.4466e+08	4.49535e+08	5.69239e+08	3.61069e+08	High	High	High	High	High	High
A0A3Q7F9Y0	Uncharacterized protein OS=Solanum lycopersicum OX=4081 GN=101265497 PE=4 SV=1	24	2	2	10.1	9.01	95	0.115248	0.76902	0.941249	2.0001e+07	2.3179e+07	3	3	-1.12168	-0.528824	-0.892766	-0.550566	-1.36126	-0.2857	1.36953e+07	25328844	1.59003e+07	19696108	12574365	1.91896e+07	High	High	Peak Found	High	High	High
A0A3Q7F9Y7	Uncharacterized protein OS=Solanum lycopersicum OX=4081 PE=3 SV=1	9	1	1	21.2	8.65	19																				Not Found	Not Found	Not Found	Not Found	Not Found	High
A0A3Q7FA33	WD_REPEATS_REGION domain-containing protein OS=Solanum lycopersicum OX=4081 PE=4 SV=1	16	21	21	176.4	8.16	996	-0.047357	0.839816	0.944972	2.41271e+07	2.2961e+07	3	3	-1.00953	-0.598953	-0.340945	-0.648466	-0.550594	-0.892439	1.48024e+07	2.41271e+07	23308866	1.84039e+07	22055744	1.26014e+07	High	High	High	High	High	High
A0A3Q7FA41	Uncharacterized protein OS=Solanum lycopersicum OX=4081 PE=4 SV=1	1	1	1	103.8	5	0																				Not Found	Not Found	Not Found	Not Found	High	Not Found
A0A3Q7FA43	Uncharacterized protein OS=Solanum lycopersicum OX=4081 PE=3 SV=1	36	15	5	44.4	10.08	1353	0.639197	0.243402	0.941249	2.3161e+07	2.75058e+07	3	3	0.0402336	-1.37761	-0.681142	-0.387915	0.386673	-0.0996857	3.06437e+07	14063906	1.84124e+07	22046680	4.22345e+07	2.18305e+07	High	High	High	High	High	High
A0A3Q7FA53	Methionine aminopeptidase OS=Solanum lycopersicum OX=4081 GN=101246777 PE=3 SV=1	12	3	3	38	7.17	76	-0.119868	0.68642	0.941249	3.66518e+07	3.45036e+07	3	3	0.247774	-0.113295	-0.0189543	0.0354042	-0.567711	0.288227	3.53848e+07	3.37833e+07	2.91373e+07	2.95648e+07	2.17956e+07	28565146	High	High	High	High	High	High
A0A3Q7FA71	Uncharacterized protein OS=Solanum lycopersicum OX=4081 PE=4 SV=1	5	2	2	48.6	6.73	0	-0.30854	0.207676	0.941249	23825048	2.05152e+07	3	2	-0.755295	-0.617126	-0.33001	-0.735374	-1.01666		17654828	23825048	23486180	17327964	15966959		Peak Found	Peak Found	Peak Found	Peak Found	High	Not Found
A0A3Q7FA76	DUF1421 domain-containing protein OS=Solanum lycopersicum OX=4081 GN=101257918 PE=4 SV=1	34	17	15	59.3	6.44	1429	-0.520949	0.597563	0.941249	2.6443e+08	285187877	3	3	3.30684	2.66786	2.83197	3.27231	0.636194	3.33532	2.94909e+08	232227856	2.10216e+08	278727246	50208908	236104196	High	High	High	High	High	High
A0A3Q7FA86	Uncharacterized protein OS=Solanum lycopersicum OX=4081 PE=4 SV=1	23	3	3	19.4	4.68	359	0.297708	0.162601	0.941249	2.672e+07	3.27856e+07	3	3	-0.460039	-0.114548	-0.629365	0.0289898	-0.264713	-0.0751057	21664271	33753990	19085244	29433646	26889358	22205592	High	High	High	High	High	High
A0A3Q7FA89	Uncharacterized protein OS=Solanum lycopersicum OX=4081 PE=3 SV=1	1	1	1	185.8	6.84	0	-0.357455			5.24568e+06	3.57306e+06	1	2		-2.8004		-2.9362		-3.37951		5.24568e+06		3.76907e+06		2.2477e+06	Not Found	High	Not Found	High	Not Found	Peak Found
A0A3Q7FA95	tRNA (adenine(58)-N(1))-methyltransferase OS=Solanum lycopersicum OX=4081 GN=101255549 PE=3 SV=1	4	1	1	34.4	7.36	0																				Not Found	Not Found	Not Found	High	Not Found	Not Found
A0A3Q7FAA3	40S ribosomal protein S12 OS=Solanum lycopersicum OX=4081 GN=101247070 PE=3 SV=1	76	7	3	15.1	6.01	1911	0.146273	0.260452	0.941249	460837600	4.75399e+08	3	3	3.72554	3.65658	3.51436	3.88173	3.59329	3.86028	394212072	460837600	337352940	425240624	389901872	339729102	High	High	High	High	High	High
A0A3Q7FAA6	Pyr_redox_2 domain-containing protein OS=Solanum lycopersicum OX=4081 GN=101253550 PE=4 SV=1	15	5	5	52.4	7.25	113	0.429604	0.333876	0.941249	1.83021e+07	2.60151e+07	3	3	-1.19626	-0.27206	-1.02083	-0.73554	-0.598427	0.133629	1.30052e+07	30262790	1.45497e+07	1.7326e+07	2.13365e+07	2.56624e+07	High	High	High	High	High	High
A0A3Q7FAC0	Protein kinase domain-containing protein OS=Solanum lycopersicum OX=4081 PE=4 SV=1	4	2	2	78.5	6.2	31	-1.04748	0.296623	0.941249	8.94166e+06	7.43152e+06	3	3	-2.03934	-1.93277	-2.09044	-2.27592	-2.11864	-4.81042	7.24979e+06	9.57165e+06	6932211	5.95658e+06	7.43861e+06	833660	Peak Found	High	High	High	High	High
A0A3Q7FAD8	Uncharacterized protein OS=Solanum lycopersicum OX=4081 PE=4 SV=1	9	1	1	23.1	5.11	63	0.384853	0.201731	0.941249	8.09459e+06	1.09297e+07	3	2	-2.45669	-2.17458	-1.87664	-1.65682	-1.91208		5428658	8.09459e+06	8039559	9148809	8583654		High	High	High	High	High	Not Found
A0A3Q7FAE2	PPIase cyclophilin-type domain-containing protein OS=Solanum lycopersicum OX=4081 PE=4 SV=1	77	14	14	24.6	4.42	3005	0.0686867	0.674893	0.941249	6.28646e+08	6.14215e+08	3	3	4.03016	4.2276	4.08134	4.14093	3.96207	4.44216	4.86889e+08	6.84609e+08	499758336	5.08935e+08	503463392	508502760	High	High	High	High	High	High
A0A3Q7FAG0	Protein kinase domain-containing protein OS=Solanum lycopersicum OX=4081 PE=4 SV=1	5	3	3	85.8	7.37	107	0.00692333	0.978812	0.949292	5.95652e+06	6.60104e+06	3	3	-2.62542	-2.62464	-2.08188	-2.10808	-2.57701	-2.62608	4.82948e+06	5.92533e+06	6.97343e+06	6.69147e+06	5413890	3.78916e+06	High	High	High	High	Peak Found	Peak Found
A0A3Q7FAG8	PDZ domain-containing protein OS=Solanum lycopersicum OX=4081 GN=101257915 PE=4 SV=1	10	9	4	122.1	6.19	283	0.373511	0.744905	0.941249	1.30605e+07	1.41653e+07	3	3	-3.72345	-0.916477	-1.50763	-1.34529	-2.9229	-0.758833	2.25611e+06	19360664	10382801	11353898	4259768	1.38242e+07	Peak Found	High	High	High	High	High
A0A3Q7FAG9	Uncharacterized protein OS=Solanum lycopersicum OX=4081 GN=104644304 PE=4 SV=1	6	2	1	38.9	6.39	154	0.197162	0.340968	0.941249	6.162e+07	7.17793e+07	3	3	0.74544	1.14849	0.672734	1.2363	0.865791	1.05606	49960804	81009880	47061860	67964016	58870296	48638228	High	High	High	High	High	High
A0A3Q7FAH4	Fe2OG dioxygenase domain-containing protein OS=Solanum lycopersicum OX=4081 PE=4 SV=1	2	1	1	50.4	8.5	14	-0.494913			3.86694e+07	3.34689e+07	1	3	0.0732327			-0.104828	0.161507	-1.32172	31352680			26826299	36131464	9358251	Peak Found	Not Found	Not Found	Peak Found	High	Peak Found
A0A3Q7FAH7	Uncharacterized protein OS=Solanum lycopersicum OX=4081 PE=4 SV=1	13	5	5	65.4	8.78	185	0.113707	0.79752	0.941341	8.84011e+06	7.44096e+06	3	3	-2.05582	-1.96289	-2.19763	-1.26722	-2.68304	-1.92496	7.16747e+06	9373834	6.43579e+06	1.19852e+07	5030275	6.1603e+06	High	High	High	High	High	High
A0A3Q7FAI2	PfkB domain-containing protein OS=Solanum lycopersicum OX=4081 GN=543890 PE=3 SV=1	72	25	23	41.8	5.8	2626	-0.128407	0.268413	0.941249	4.4147e+08	4.15651e+08	3	3	3.76527	3.59464	3.45436	3.55116	3.39952	3.47837	4.05219e+08	4.4147e+08	3.2361e+08	3.38161e+08	3.40899e+08	2.60715e+08	High	High	High	High	High	High
A0A3Q7FAI4	RRM domain-containing protein OS=Solanum lycopersicum OX=4081 PE=4 SV=1	7	1	1	15	5.45	25	-0.297467			7.32499e+06	4.43964e+06	3	1	-2.32706	-2.2119	-2.57864			-2.67	5939019	7.88783e+06	4942039			3.67553e+06	High	High	High	Not Found	High	High
A0A3Q7FAJ4	AA_TRNA_LIGASE_II domain-containing protein OS=Solanum lycopersicum OX=4081 GN=101268820 PE=4 SV=1	22	9	9	56.6	8.53	524	0.100578	0.420952	0.941249	4.68796e+07	4.60548e+07	3	3	0.368942	0.333368	0.336122	0.530094	0.225576	0.584496	3.84851e+07	46042716	37268182	41657350	37772218	3.50769e+07	High	High	High	High	High	High
A0A3Q7FAK2	Ferredoxin-thioredoxin reductase, catalytic chain OS=Solanum lycopersicum OX=4081 GN=101268336 PE=3 SV=1	58	9	9	16.8	6.87	1165	-0.00408667	0.951827	0.945734	733581120	6.95611e+08	3	3	4.22944	4.32728	4.42113	4.27256	4.31316	4.37987	559008576	733581120	6.32482e+08	5.57552e+08	642182784	4.87015e+08	High	High	High	High	High	High
A0A3Q7FAL8	Peptidase S59 domain-containing protein OS=Solanum lycopersicum OX=4081 PE=4 SV=1	1	1	1	78.2	7.66	17	-0.198547	0.534586	0.941249	1.16247e+07	7.54481e+06	3	3	-2.34825	-1.59199	-1.67565	-1.80845	-2.38422	-2.01886	5.85244e+06	12121895	9241315	8.23606e+06	6.18793e+06	5.7721e+06	Peak Found	Peak Found	Peak Found	Peak Found	High	Peak Found
A0A3Q7FAM3	Phytocyanin domain-containing protein OS=Solanum lycopersicum OX=4081 PE=4 SV=1	41	3	3	13	9.6	547	0.315239	0.554337	0.941249	1.74821e+07	2.09099e+07	3	3	-1.07208	-1.1254	0.0928259	-0.854191	0.129585	-0.43433	1.41743e+07	1.67505e+07	31484678	15958062	3.53408e+07	1.73111e+07	High	High	High	High	High	High
A0A3Q7FAQ7	Protein kinase domain-containing protein OS=Solanum lycopersicum OX=4081 GN=101263367 PE=4 SV=1	5	3	3	66	7.4	62	2.33906	0.355218	0.941249	3.56379e+06	1.12177e+07	2	3		-2.80219	-3.93729	-3.68851	1.92922	-1.33274		5239196	1.92715e+06	2.23751e+06	123032720	9287048	Not Found	High	High	High	Peak Found	High
A0A3Q7FAR0	ATP-dependent Clp protease proteolytic subunit OS=Solanum lycopersicum OX=4081 GN=101261866 PE=3 SV=1	56	13	13	34.4	8.27	1049	0.134153	0.132901	0.941249	2.93887e+08	301820922	3	3	3.05925	3.00758	2.96893	3.06797	3.09235	3.2779	2.48403e+08	2.93887e+08	2.31149e+08	2.41918e+08	2.75523e+08	226891394	High	High	High	High	High	High
A0A3Q7FAR2	U-box domain-containing protein OS=Solanum lycopersicum OX=4081 PE=4 SV=1	11	10	10	118.4	5.53	206	0.192093	0.495533	0.941249	1.36388e+08	1.37464e+08	3	3	1.90432	1.84326	1.8768	1.93334	1.70582	2.5615	1.11555e+08	1.31125e+08	1.08425e+08	1.10182e+08	1.05383e+08	1.38089e+08	High	High	High	High	High	High
A0A3Q7FAS5	CSN8_PSD8_EIF3K domain-containing protein OS=Solanum lycopersicum OX=4081 PE=4 SV=1	16	3	3	21.4	8.79	103	0.10243	0.619881	0.941249	1.04279e+07	1.09623e+07	3	3	-1.90916	-1.68322	-1.83239	-1.97275	-1.77877	-1.36596	7.93444e+06	1.13791e+07	8.28992e+06	7.34957e+06	9.41466e+06	9.07561e+06	High	High	High	High	High	High
A0A3Q7FAS8	Aminotran_5 domain-containing protein OS=Solanum lycopersicum OX=4081 PE=3 SV=1	45	17	17	50.5	8	1231	-0.168957	0.164783	0.941249	8.81453e+07	7.40971e+07	3	3	1.46748	1.23067	1.24704	1.04177	1.26196	1.13459	8.24108e+07	8.57581e+07	7.00734e+07	5.9391e+07	7.74737e+07	5.13591e+07	High	High	High	High	High	High
A0A3Q7FAT8	Uncharacterized protein OS=Solanum lycopersicum OX=4081 PE=4 SV=1	19	4	4	31.9	5.11	71	-0.821095	0.393244	0.941249	1.86668e+07	8544655	3	2	-0.130114	-2.3094	-0.992366		-1.81597	-2.11414	2.72309e+07	7372392	1.48397e+07		9.17503e+06	5.40321e+06	High	High	High	Not Found	High	Peak Found
A0A3Q7FAU0	Uncharacterized protein OS=Solanum lycopersicum OX=4081 PE=3 SV=1	47	16	16	43.5	6.01	1560	0.07534	0.684794	0.941249	4.0368e+08	4.74108e+08	3	3	3.86648	3.34252	3.4423	3.74813	3.58937	3.53982	434665204	3.70686e+08	320916128	3.87628e+08	3.88843e+08	2.72059e+08	High	High	High	High	High	High
A0A3Q7FAW3	FACT complex subunit SSRP1 OS=Solanum lycopersicum OX=4081 GN=101259798 PE=3 SV=1	16	8	8	71	5.83	270	0.262748	0.711933	0.941249	2.30304e+07	1.51652e+07	3	3	-2.42788	-0.625423	-0.689301	-1.5434	-0.513212	-0.897749	5.53814e+06	2.36884e+07	1.83086e+07	9897121	2.26347e+07	1.25551e+07	High	High	High	High	High	High
A0A3Q7FAX1	UBIQUITIN_CONJUGAT_2 domain-containing protein OS=Solanum lycopersicum OX=4081 PE=3 SV=1	15	22	20	191.5	9.14	1114	-0.139733	0.696168	0.941249	2.25262e+08	2.28021e+08	3	3	2.371	2.62393	2.80635	2.66345	2.86298	1.85565	1.5416e+08	2.25262e+08	206514304	182765632	2.35022e+08	84659824	High	High	High	High	High	High
A0A3Q7FAX3	BSD domain-containing protein OS=Solanum lycopersicum OX=4081 GN=101265979 PE=4 SV=1	5	2	2	53.7	4.4	133	-0.06518	0.694887	0.941249	1.07047e+07	1.08242e+07	3	3	-1.96264	-1.49078	-1.7946	-1.67753	-1.86352	-1.90251	7.64569e+06	1.30028e+07	8509971	9.01839e+06	8877506	6.25691e+06	High	High	High	High	High	High
A0A3Q7FAY4	PB1 domain-containing protein OS=Solanum lycopersicum OX=4081 GN=101251835 PE=4 SV=1	8	2	2	29.8	5.63	38	1.52568	0.0113287	0.941249	3.55223e+06	8.9845e+06	2	3	-3.42828		-3.32893	-2.27199	-1.63378	-1.65301	2768308		2.93798e+06	5.97285e+06	10409979	7438175	Peak Found	High	Peak Found	Peak Found	High	Peak Found
A0A3Q7FAZ1	Vesicle-fusing ATPase OS=Solanum lycopersicum OX=4081 PE=3 SV=1	38	20	20	76	6.14	1175	0.00134767	0.995278	0.95007	71654272	7.39124e+07	3	3	0.910141	0.971447	1.03877	1.03817	1.30411	0.582121	5.60028e+07	71654272	60653462	5.92429e+07	7.97706e+07	3.50193e+07	High	High	High	High	High	High
A0A3Q7FAZ5	Uncharacterized protein OS=Solanum lycopersicum OX=4081 GN=101249974 PE=4 SV=1	7	2	2	43.8	7.4	134	0.531323	0.0738273	0.941249	9.93676e+06	1.36598e+07	3	3	-2.36003	-1.61657	-1.90199	-1.39772	-1.51321	-1.37369	5804844	11917094	7.89948e+06	10948690	11317352	9027099	High	High	High	High	High	High
A0A3Q7FB09	Uncharacterized protein OS=Solanum lycopersicum OX=4081 PE=4 SV=1	93	7	7	11.2	9.31	687	-0.132087	0.74146	0.941249	2.52118e+08	182878957	3	3	2.77807	2.92291	2.293	2.99028	1.91314	2.6943	204414138	2.77135e+08	1.44683e+08	2.29235e+08	121669112	1.51404e+08	High	High	High	High	High	High
A0A3Q7FB12	PPM-type phosphatase domain-containing protein OS=Solanum lycopersicum OX=4081 PE=4 SV=1	14	12	12	128.1	4.08	868	0.2845	0.169975	0.941249	8.95811e+07	1.07211e+08	3	3	1.17844	1.45779	1.27035	1.88471	1.4446	1.43077	6.74492e+07	100379632	7.12148e+07	106530074	8.79298e+07	63063072	High	High	High	High	High	High
A0A3Q7FB13	Uncharacterized protein OS=Solanum lycopersicum OX=4081 PE=4 SV=1	5	3	3	68.6	7.58	80	-0.43476	0.582281	0.941249	1.2688e+07	6.90806e+06	3	3	-2.75806	-1.41842	-1.54938	-2.3813	-1.30404	-3.3448	4.40524e+06	1.36716e+07	1.00866e+07	5.53701e+06	1.30831e+07	2.30243e+06	Peak Found	High	High	High	High	High
A0A3Q7FB15	Uncharacterized protein OS=Solanum lycopersicum OX=4081 PE=3 SV=1	13	12	12	160.4	6.32	400	-0.0354915	0.825648	0.944142	3.08986e+07	2.68133e+07	3	3	0.0257759	-0.298817	-0.265298	-0.424704	-0.0510807	-0.169029	30338148	2.97067e+07	24563650	21491608	3.1181e+07	20805995	High	High	High	High	High	High
A0A3Q7FB23	Uncharacterized protein OS=Solanum lycopersicum OX=4081 PE=3 SV=1	18	2	2	22.5	9.07	144	0.0150533	0.92875	0.945734	8.4409e+08	8.17956e+08	3	3	4.52137	4.15383	4.51154	4.60192	4.37617	4.25381	684378960	650480772	673386048	700539708	670852816	446267049	High	High	High	High	High	High
A0A3Q7FB52	Uncharacterized protein OS=Solanum lycopersicum OX=4081 PE=4 SV=1	1	2	2	409.4	6.37	96																				Not Found	High	Not Found	High	High	High
A0A3Q7FB62	Uncharacterized protein OS=Solanum lycopersicum OX=4081 PE=4 SV=1	2	2	2	215.8	9.17	27	0.94056			5.54514e+06	1.13793e+07	2	1		-3.22844	-2.23542		-1.79137			3.89898e+06	6.26942e+06		9332800		Not Found	High	Peak Found	Not Found	High	Not Found
A0A3Q7FB67	Uncharacterized protein OS=Solanum lycopersicum OX=4081 GN=101248442 PE=4 SV=1	47	35	35	41.7	4.7	4276	-0.334557	0.0398011	0.941249	2.1722e+08	1.72512e+08	3	3	2.5843	2.57148	2.5175	2.44133	2.13085	2.09743	1.78724e+08	2.1722e+08	1.69043e+08	1.56686e+08	1.41487e+08	100106406	High	High	High	High	High	High
A0A3Q7FB69	Uncharacterized protein OS=Solanum lycopersicum OX=4081 PE=3 SV=1	22	25	23	157.9	5.97	1909	-0.2805	0.136282	0.941249	2.51358e+08	1.91063e+08	3	3	2.67324	2.82534	2.75883	2.40833	2.74735	2.26023	1.90088e+08	259011224	1.99824e+08	1.53143e+08	2.16922e+08	1.12065e+08	High	High	High	High	High	High
A0A3Q7FB83	Phospho-2-dehydro-3-deoxyheptonate aldolase OS=Solanum lycopersicum OX=4081 PE=3 SV=1	17	8	5	64.5	6.77	179	-0.186917	0.431276	0.941249	1.16576e+07	9.51638e+06	3	3	-1.76008	-1.64833	-1.33413	-2.10953	-1.62373	-1.57003	8.79817e+06	1.16576e+07	11709597	6684769	1.04828e+07	7.87852e+06	High	High	High	High	High	High
A0A3Q7FB85	DUF3598 domain-containing protein OS=Solanum lycopersicum OX=4081 GN=101245219 PE=4 SV=1	22	7	7	45.7	6.04	736	1.0989	0.222477	0.941249	2.93078e+07	3.87609e+07	3	3	-0.326672	-1.37357	0.453469	1.76103	-0.0231743	0.31208	2.37625e+07	1.41034e+07	40426248	9.77775e+07	3.179e+07	2.90413e+07	High	High	High	High	High	High
A0A3Q7FB87	Uncharacterized protein OS=Solanum lycopersicum OX=4081 PE=4 SV=1	28	7	7	29.1	9.06	850	-0.459843	0.729039	0.941249	1.43044e+08	9.93629e+07	3	3	1.96043	0.166178	1.96845	1.46506	2.43659	-1.18612	1.15978e+08	41004532	1.15536e+08	7.96422e+07	1.74885e+08	1.02805e+07	High	High	High	High	High	High
A0A3Q7FBA0	Chorismate mutase OS=Solanum lycopersicum OX=4081 PE=4 SV=1	28	6	6	30.7	5.9	416	-1.17407	0.0852745	0.941249	2.16236e+07	9.72489e+06	3	3	-0.765354	-0.862871	0.138251	-1.8879	-0.884604	-2.23968	17532154	20093566	3.24918e+07	7.79478e+06	17497466	4952911	High	High	High	High	High	High
A0A3Q7FBB8	Uncharacterized protein OS=Solanum lycopersicum OX=4081 PE=4 SV=1	4	1	1	25.6	10.84	118	0.496817	0.247345	0.941249	5.31355e+06	8.35696e+06	3	2	-3.05005	-2.15029	-2.80509	-2.16671	-2.17661		3.5981e+06	8232017	4.22414e+06	6424991	7145638		High	High	High	High	High	High
A0A3Q7FBC6	KOW domain-containing protein OS=Solanum lycopersicum OX=4081 GN=101261182 PE=3 SV=1	48	11	3	16.7	10.9	458	0.562609	0.546566	0.941249	5.26581e+07	9.97284e+07	3	3	0.747446	0.274527	0.503816	2.00791	-0.613785	1.81949	5.00303e+07	4.42026e+07	41861943	1.16027e+08	21110556	8.25642e+07	High	High	High	High	High	High
A0A3Q7FBF1	RRM domain-containing protein OS=Solanum lycopersicum OX=4081 PE=4 SV=1	8	2	2	38.3	5.85	159	-0.307404	0.149397	0.941249	5.02435e+07	4.70785e+07	3	3	0.946928	0.454252	0.436097	0.387421	0.278503	0.249142	57449146	50066902	39942388	37734810	39183674	27801641	High	High	High	High	High	High
A0A3Q7FBF2	Uncharacterized protein OS=Solanum lycopersicum OX=4081 PE=4 SV=1	25	8	8	52	5.83	432	0.00174803	0.996645	0.95007	5.8495e+07	4.77669e+07	3	3	0.746357	-0.189236	0.655473	0.408363	0.842785	-0.0333099	4.99926e+07	3.2051e+07	4.65021e+07	38286594	5.7939e+07	2.28583e+07	High	High	High	High	High	High
A0A3Q7FBF5	Carboxypeptidase OS=Solanum lycopersicum OX=4081 PE=3 SV=1	23	9	9	53	8.5	320	-0.326214	0.183804	0.941249	5.41241e+07	3.296e+07	3	3	0.558313	0.290751	0.572211	-0.126932	0.490425	0.0791397	43883238	4.47025e+07	43894353	2.64184e+07	4.53837e+07	2.47113e+07	High	High	High	High	High	High
A0A3Q7FBG9	Uncharacterized protein OS=Solanum lycopersicum OX=4081 PE=4 SV=1	48	5	5	14.6	9.1	395	-0.04993	0.782001	0.941249	9.72088e+07	9.12907e+07	3	3	1.7364	1.41148	1.34993	1.58412	1.21269	1.55121	9.92978e+07	9.72088e+07	75253192	86493696	7.48727e+07	6.85537e+07	High	High	High	High	High	High
A0A3Q7FBJ0	Uncharacterized protein OS=Solanum lycopersicum OX=4081 PE=4 SV=1	5	1	1	25.5	8.94	42	-0.366568	0.616178	0.941249	1.69524e+07	1.55655e+07	2	3		-0.800213	-1.43925	-2.41785	-1.18088	-0.860168		20985484	10886715	5.39847e+06	14249133	12886486	Not Found	Peak Found	High	Peak Found	High	High
A0A3Q7FBJ1	Uncharacterized protein OS=Solanum lycopersicum OX=4081 GN=101257719 PE=4 SV=1	31	12	12	50.2	4.46	1125	-0.183777	0.084111	0.941249	8.63791e+07	7.871e+07	3	3	1.41259	1.21293	1.21784	1.1289	1.00639	1.15674	79334664	8.47103e+07	6.86693e+07	6.30883e+07	64896338	5.21535e+07	High	High	High	High	High	High
A0A3Q7FBJ6	tRNA (guanine(26)-N(2))-dimethyltransferase OS=Solanum lycopersicum OX=4081 PE=3 SV=1	9	5	5	67.1	7.64	105	0.314168	0.542317	0.941249	6.68903e+06	8.15886e+06	2	3		-2.97238	-1.95033	-2.47472	-2.17476	-1.79208		4.6562e+06	7.63921e+06	5.18983e+06	7.15482e+06	6.75464e+06	High	High	High	High	High	High
A0A3Q7FBK9	Uncharacterized protein OS=Solanum lycopersicum OX=4081 PE=4 SV=1	4	1	1	27.5	9.11	0	-2.94866	0.34983	0.941249	1022746494	9.25738e+08	3	3	4.9893	4.70806	4.78346	4.77335	4.55475	-3.69327	946580160	955156224	813058624	788928896	759250304	1.80837e+06	Peak Found	Peak Found	Peak Found	High	Peak Found	Peak Found
A0A3Q7FBL0	Uncharacterized protein OS=Solanum lycopersicum OX=4081 PE=4 SV=1	2	1	1	104	5.81	59																				Not Found	High	Not Found	Not Found	High	Not Found
A0A3Q7FBL8	Uncharacterized protein OS=Solanum lycopersicum OX=4081 PE=4 SV=1	30	7	3	27.5	8.25	436	0.540714	0.193125	0.941249	3.57726e+07	3.94241e+07	3	3	-1.01574	0.0574608	-0.0539865	0.131426	0.155308	0.323141	1.47388e+07	3.80281e+07	2.84383e+07	31599523	3.59766e+07	2.92649e+07	High	High	High	High	High	High
A0A3Q7FBQ4	Protein kinase domain-containing protein OS=Solanum lycopersicum OX=4081 PE=3 SV=1	19	6	3	43.9	5	181	6.8	0	0		1.34975e+07		3				-1.41496	-0.847746	-1.78129				10818602	17950250	6.80534e+06	Not Found	Not Found	High	High	High	High
A0A3Q7FBQ6	Uncharacterized protein OS=Solanum lycopersicum OX=4081 PE=4 SV=1	2	1	1	33.9	8.82	34	-0.41374	0.555507	0.941249	8.0036e+06	5.44087e+06	2	2		-1.97945	-2.42555		-2.07047	-3.16201		9266870	5495305		7691209	2.61343e+06	Not Found	High	High	Not Found	High	Peak Found
A0A3Q7FBR1	Uncharacterized protein OS=Solanum lycopersicum OX=4081 PE=4 SV=1	19	9	9	62	6.96	887	-0.0936067	0.764689	0.941249	1.22155e+08	1.23053e+08	3	3	2.30175	1.60098	1.7178	1.77356	2.12226	1.44389	146935304	110853448	97110136	9.86307e+07	1.40647e+08	63639408	High	High	High	High	High	High
A0A3Q7FBR4	Uncharacterized protein OS=Solanum lycopersicum OX=4081 PE=4 SV=1	46	19	19	39.9	6.1	1282	-0.17826	0.446018	0.941249	1.24176e+08	1.09367e+08	3	3	2.13905	1.76471	1.64366	1.44343	1.61662	1.95259	1.31265e+08	1.24176e+08	9.22456e+07	78457324	9.90646e+07	9.05437e+07	High	High	High	High	High	High
A0A3Q7FBS4	Uncharacterized protein OS=Solanum lycopersicum OX=4081 PE=4 SV=1	13	5	5	47.8	6.86	145	-0.724207	0.140702	0.941249	1.00869e+07	5.77585e+06	3	2	-1.86548	-1.67421	-2.40152	-3.01489	-2.39433		8.17834e+06	1.14504e+07	5.58763e+06	3.56899e+06	6144732		High	High	High	Peak Found	High	High
A0A3Q7FBU4	Uncharacterized protein OS=Solanum lycopersicum OX=4081 GN=101263954 PE=4 SV=1	5	2	1	45.4	7.59	60																				Not Found	Not Found	Not Found	Not Found	Not Found	High
A0A3Q7FBU5	Uncharacterized protein OS=Solanum lycopersicum OX=4081 GN=101244620 PE=3 SV=1	55	33	15	71.8	6.25	3550	-0.164331	0.618856	0.941249	9.1615e+07	8.04438e+07	3	3	1.92914	1.32598	0.985263	1.10583	1.1321	1.50946	1.1349e+08	9.1615e+07	5.84453e+07	6.20877e+07	70804692	6.65986e+07	High	High	High	High	High	High
A0A3Q7FBW3	Amidase domain-containing protein OS=Solanum lycopersicum OX=4081 GN=101267850 PE=4 SV=1	5	2	2	66.7	6.06	81	0.948188	0.328961	0.941249	8.49161e+06	2.06204e+07	3	3	-3.11483	-2.1055	-0.380084	-1.48581	-0.815592	-0.454447	3.44012e+06	8.49161e+06	22685002	1.03001e+07	1.83548e+07	1.70714e+07	High	High	High	High	High	Peak Found
A0A3Q7FBW7	Uncharacterized protein OS=Solanum lycopersicum OX=4081 GN=101255644 PE=4 SV=1	23	12	12	65.5	6.96	1006	0.20953	0.451478	0.941249	6.22715e+07	8.0723e+07	3	3	1.2065	0.515833	0.74573	1.16533	1.19508	0.736244	6.87739e+07	5.22502e+07	49504320	6.47019e+07	73964324	38967544	High	High	High	High	High	High
A0A3Q7FBX6	Uncharacterized protein OS=Solanum lycopersicum OX=4081 GN=101254148 PE=4 SV=1	3	1	1	37.4	5.97	0																				High	Not Found	Not Found	Not Found	Not Found	Not Found
A0A3Q7FBY4	Uncharacterized protein OS=Solanum lycopersicum OX=4081 GN=101253833 PE=4 SV=1	53	21	19	32.4	6.43	3547	-0.17282	0.420404	0.941249	1261086025	1097669354	3	3	5.4273	5.02196	5.08568	4.78226	4.95444	5.27978	1282361203	1187323659	1002532763	793818056	1001614459	9.08749e+08	High	High	High	High	High	High
A0A3Q7FBY7	Methyltransf_11 domain-containing protein OS=Solanum lycopersicum OX=4081 GN=101257418 PE=4 SV=1	2	1	1	33.1	9.09	49	0.19767	0.538655	0.941249	8437876	9.25077e+06	3	2	-2.50013	-2.11465	-2.05344	-2.32206	-1.72808		5.26765e+06	8437876	7.11226e+06	5769097	9751337		Peak Found	High	High	Peak Found	High	Not Found
A0A3Q7FC00	Molybdopterin synthase sulfur carrier subunit OS=Solanum lycopersicum OX=4081 PE=3 SV=1	12	1	1	11.5	4.82	99																				High	Not Found	High	High	Not Found	Not Found
A0A3Q7FC02	Glucose-6-phosphate 1-dehydrogenase OS=Solanum lycopersicum OX=4081 PE=3 SV=1	29	13	13	60	6.71	353	-0.697114	0.467234	0.941249	2.23205e+07	1.82595e+07	3	3	-0.719587	1.23299	-0.881562	-1.8377	0.00806618	-0.629868	18097246	85896496	1.60243e+07	8070784	3.24859e+07	1.51169e+07	High	High	High	High	High	High
A0A3Q7FC15	Zeaxanthin epoxidase, chloroplastic OS=Solanum lycopersicum OX=4081 PE=4 SV=1	31	20	1	74.6	6.55	1488	0.225217	0.527254	0.941249	92319104	1.1192e+08	3	3	1.63538	1.33702	1.30583	1.93246	1.03555	1.98587	92582120	92319104	72987896	110114768	66221556	92657128	High	Peak Found	High	Peak Found	Peak Found	High
A0A3Q7FC18	Uncharacterized protein OS=Solanum lycopersicum OX=4081 GN=101251529 PE=4 SV=1	1	1	1	124	8.25	0																				Not Found	High	Not Found	Not Found	Not Found	Not Found
A0A3Q7FC27	Uncharacterized protein OS=Solanum lycopersicum OX=4081 PE=4 SV=1	4	2	2	59	4.3	85	0.205903	0.268197	0.941249	1.29475e+07	1.37355e+07	3	3	-1.75836	-1.31722	-1.52017	-1.21877	-1.51986	-1.23941	8.8087e+06	1.46651e+07	10292957	12394579	11265298	9907643	High	High	High	High	High	High
A0A3Q7FC52	Uncharacterized protein OS=Solanum lycopersicum OX=4081 GN=101259889 PE=4 SV=1	18	3	3	24.8	8.1	240	0.68043	0.431655	0.941249	1.12004e+07	1.05926e+07	3	3	-3.57591	-1.17051	-1.72929	-1.99155	-1.02742	-1.41545	2.49905e+06	1.62349e+07	8904083	7.25438e+06	1.58483e+07	8.76954e+06	High	High	High	High	High	High
A0A3Q7FC57	YrdC-like domain-containing protein OS=Solanum lycopersicum OX=4081 PE=4 SV=1	13	3	3	33.7	8.88	136	0.957163	0.256078	0.941249	1.32191e+07	1.64826e+07	3	3	-1.16049	-2.829	-1.49022	-1.49689	-1.25683	0.145498	1.33318e+07	5.14271e+06	1.05089e+07	10221391	1.35183e+07	25874411	High	High	High	Peak Found	High	High
A0A3Q7FC69	NTF2 domain-containing protein OS=Solanum lycopersicum OX=4081 GN=101266683 PE=4 SV=1	89	5	5	13.6	6.34	407	-0.472127	0.0169732	0.941249	2.60885e+08	1.79602e+08	3	3	2.82738	2.95864	2.68595	2.31908	2.52218	2.21433	211522804	2.84084e+08	1.89979e+08	1.43956e+08	1.85575e+08	108555128	High	High	High	High	High	High
A0A3Q7FC90	Uncharacterized protein OS=Solanum lycopersicum OX=4081 GN=101261082 PE=3 SV=1	39	12	12	38.8	7.78	422	-0.080736	0.691797	0.941249	8.1118e+07	6.02756e+07	3	3	1.14206	0.840029	1.22131	0.691841	1.17629	1.09306	65769584	65415544	6.88345e+07	4.65996e+07	7.30071e+07	4.99016e+07	High	High	High	High	High	High
A0A3Q7FCA0	Phos_pyr_kin domain-containing protein OS=Solanum lycopersicum OX=4081 PE=4 SV=1	38	8	8	31.2	5.99	254	0.324471	0.181997	0.941249	35286461	3.79391e+07	3	3	-0.488434	-0.0504913	-0.0341768	0.0760365	0.391249	-0.0669746	2.12421e+07	35286461	2.88315e+07	30409292	4.23687e+07	2.23311e+07	High	High	High	High	High	High
A0A3Q7FCB2	Uncharacterized protein OS=Solanum lycopersicum OX=4081 PE=4 SV=1	46	6	6	18.2	8.48	429	0.130181	0.750622	0.941249	1.23396e+08	9.10462e+07	3	3	0.857288	1.8581	1.73238	1.95246	1.20882	1.67703	53988228	1.32481e+08	9.80966e+07	1.11652e+08	7.46722e+07	7.48011e+07	High	High	High	High	High	High
A0A3Q7FCC1	Uncharacterized protein OS=Solanum lycopersicum OX=4081 GN=778233 PE=3 SV=1	12	4	4	53.5	9.14	83	0.00847	0.992032	0.949408	3.67499e+06	4.74272e+06	3	3	-3.45384	-2.5426	-3.33703	-2.92386	-1.91267	-4.47153	2.71969e+06	6.27203e+06	2.92153e+06	3.80143e+06	8.58019e+06	1.05441e+06	High	High	High	High	High	Peak Found
A0A3Q7FCD0	Uncharacterized protein OS=Solanum lycopersicum OX=4081 PE=4 SV=1	8	3	3	55.9	6.21	211	-0.221633	0.687502	0.941249	8031235	6.71262e+06	3	3	-2.84576	-2.18591	-2.15275	-2.4227	-1.9349	-3.49172	4145438	8031235	6.63915e+06	5.38036e+06	8448996	2.07949e+06	High	High	High	High	High	High
A0A3Q7FCE4	Serine hydroxymethyltransferase OS=Solanum lycopersicum OX=4081 GN=101254439 PE=3 SV=1	82	40	31	57.2	8.18	9264	-0.0263133	0.903839	0.944972	4548168116	4172199545	3	3	7.08304	6.95954	6.86535	6.77079	6.72689	7.33131	4040527848	4548168116	3442167914	3150130843	3421859605	3767179102	High	High	High	High	High	High
A0A3Q7FCG5	Uncharacterized protein OS=Solanum lycopersicum OX=4081 PE=4 SV=1	8	1	1	13.4	8.81	0																				Not Found	Not Found	Not Found	Not Found	Not Found	High
A0A3Q7FCH4	Fn3_like domain-containing protein OS=Solanum lycopersicum OX=4081 PE=4 SV=1	8	6	5	90.3	7.03	287	-0.575361	0.285196	0.941249	4.01332e+07	2.67184e+07	3	3	0.209957	-0.870762	0.111955	-0.340902	-0.55994	-1.37409	3.44693e+07	1.9984e+07	31904910	22776954	2.19133e+07	9.02461e+06	High	High	High	High	High	High
A0A3Q7FCJ1	Uncharacterized protein OS=Solanum lycopersicum OX=4081 GN=101249214 PE=4 SV=1	22	5	5	26	8.62	299	-0.958251	0.0508495	0.941249	5.42544e+07	2.28226e+07	3	3	0.425499	0.570135	0.970996	-0.657187	0.307571	-0.558506	40023746	5.42544e+07	5.78701e+07	18292980	3.99812e+07	1.58834e+07	High	High	High	High	High	High
A0A3Q7FCL5	Uncharacterized protein OS=Solanum lycopersicum OX=4081 PE=4 SV=1	26	14	2	52.5	6.35	652																				Peak Found	High	High	Not Found	Not Found	Not Found
A0A3Q7FCL8	Uncharacterized protein OS=Solanum lycopersicum OX=4081 GN=101252331 PE=4 SV=1	4	1	1	29.9	10.46	24																				High	Not Found	High	Not Found	Not Found	Not Found
A0A3Q7FCM3	Uncharacterized protein OS=Solanum lycopersicum OX=4081 GN=101264774 PE=3 SV=1	52	23	23	61.6	6.48	1151	0.188897	0.371988	0.941249	2.03972e+08	2.02266e+08	3	3	2.47234	2.54807	2.20062	2.49053	2.90234	2.39485	1.65378e+08	213724327	135709034	1.62122e+08	2.41523e+08	1.23025e+08	High	High	High	High	High	High
A0A3Q7FCM5	Ferredoxin OS=Solanum lycopersicum OX=4081 PE=3 SV=1	63	7	7	16.5	5.35	1546	0.16681	0.564304	0.941249	1.89597e+08	1.90372e+08	3	3	1.91104	2.7219	2.35202	2.50565	2.27297	2.70677	1.12075e+08	241091376	1.50725e+08	1.63829e+08	156135160	1.52718e+08	High	High	High	High	High	High
A0A3Q7FCM8	Uncharacterized protein OS=Solanum lycopersicum OX=4081 PE=4 SV=1	6	4	4	84.8	4.34	99	-0.35748	0.609058	0.941249	2.28761e+06	1.70022e+06	3	3	-4.00604	-2.57748	-4.27394	-3.26882	-4.53399	-4.12709	1.85477e+06	6.12222e+06	1.52606e+06	2.99298e+06	1.39445e+06	1.33873e+06	High	High	High	High	High	High
A0A3Q7FCN5	SAM_MPBQ_MSBQ_MT domain-containing protein OS=Solanum lycopersicum OX=4081 GN=101255662 PE=3 SV=1	32	8	8	38.1	9.1	804	0.51708	0.0553296	0.941249	3.45436e+08	4.52212e+08	3	3	3.23239	3.32842	3.12227	3.60424	3.52115	4.10893	2.80076e+08	367079704	2.57071e+08	350833399	3.70885e+08	403628280	High	High	High	High	High	High
A0A3Q7FCQ0	Uncharacterized protein OS=Solanum lycopersicum OX=4081 PE=4 SV=1	4	1	1	47.9	6.95	14																				Not Found	Not Found	High	Not Found	High	Not Found
A0A3Q7FCQ2	Uncharacterized protein OS=Solanum lycopersicum OX=4081 GN=101245514 PE=4 SV=1	22	4	4	28.5	9.57	88	0.965797	0.20699	0.941249	7.68897e+06	1.10656e+07	3	3	-3.76621	-2.24874	-1.64883	-1.70157	-1.34173	-1.72309	2.19022e+06	7.68897e+06	9.41476e+06	8869365	12745776	7085507	High	High	High	High	High	High
A0A3Q7FCR4	Polyadenylate-binding protein OS=Solanum lycopersicum OX=4081 GN=101258105 PE=3 SV=1	47	30	27	70.1	7.8	3698	-0.0865067	0.663862	0.941249	3.50105e+08	3.01336e+08	3	3	3.25176	3.44399	2.91259	3.28023	2.93553	3.13306	2.83861e+08	3.97696e+08	222296436	2.80262e+08	2.47143e+08	2.05218e+08	High	High	High	High	High	High
A0A3Q7FCS2	DRBM domain-containing protein OS=Solanum lycopersicum OX=4081 PE=4 SV=1	41	5	5	20.6	6.95	60	-0.386213	0.342666	0.941249	1.0981e+07	9.96467e+06	3	3	-1.64401	-1.7346	-1.84361	-1.59795	-1.98288	-2.80003	9.53527e+06	1.0981e+07	8.22571e+06	9529868	8.17259e+06	3.35874e+06	High	High	High	High	High	High
A0A3Q7FCT5	Methyltransferase OS=Solanum lycopersicum OX=4081 GN=101263378 PE=3 SV=1	26	13	8	70.6	6.54	321	0.505445	0.0684253	0.941249	1.91205e+07	2.70646e+07	3	3	-0.942837	-0.691776	-0.984183	-0.558378	-0.54137	-0.00271225	1.55027e+07	2.26236e+07	1.49241e+07	1.95897e+07	22197204	2.33483e+07	High	High	High	High	High	High
A0A3Q7FCU3	Uncharacterized protein OS=Solanum lycopersicum OX=4081 GN=101261759 PE=4 SV=1	10	4	3	45	7.46	70	-0.343687	0.396252	0.941249	1.15935e+07	8.9539e+06	3	3	-1.66464	-1.71251	-0.814279	-2.00706	-1.3166	-1.89883	9399913	1.11504e+07	1.67893e+07	7.17681e+06	12969738	6272867	High	Peak Found	High	High	High	Peak Found
A0A3Q7FCW3	Chlorophyll a-b binding protein, chloroplastic OS=Solanum lycopersicum OX=4081 GN=101267774 PE=3 SV=1	95	16	2	28.3	5.66	6372	-0.0358533	0.872842	0.944972	4089979377	4187474175	3	3	6.56374	6.80634	7.27512	6.86229	6.87727	6.79808	2819111542	4089979377	4572833803	3356382176	3797797064	2603139257	High	High	High	High	High	High
A0A3Q7FCX6	WD_REPEATS_REGION domain-containing protein OS=Solanum lycopersicum OX=4081 GN=101249316 PE=4 SV=1	12	3	3	34.5	6.84	15	0.372607	0.722954	0.941249	2.5989e+06	7.54261e+06	3	3	-2.1828	-3.81363	-4.25005	-2.20351	-2.38464	-4.54051	6.56359e+06	2.5989e+06	1.55154e+06	6.26318e+06	6.18612e+06	1.00518e+06	High	High	Peak Found	High	High	Peak Found
A0A3Q7FCX8	Uncharacterized protein OS=Solanum lycopersicum OX=4081 GN=101265202 PE=4 SV=1	9	2	2	32	8.22	58	-0.65662			17016086	1.16348e+07	1	1		-1.10271			-1.75933			17016086			9542387		Not Found	High	Not Found	Not Found	High	Not Found
A0A3Q7FCX9	PKS_ER domain-containing protein OS=Solanum lycopersicum OX=4081 GN=101265286 PE=4 SV=1	33	16	16	68.3	8.69	399	0.720032	0.123489	0.941249	1.49241e+07	2.66342e+07	3	3	-0.491682	-1.41613	-1.31519	-0.803722	-0.17395	-0.0852337	2.11943e+07	1.36934e+07	1.18643e+07	1.65262e+07	2.86354e+07	2.20502e+07	High	High	High	High	High	High
A0A3Q7FCY6	Lipase_GDSL domain-containing protein OS=Solanum lycopersicum OX=4081 PE=3 SV=1	44	9	7	31.3	7.49	652	-0.209901	0.721506	0.941249	6.37977e+07	3.68845e+07	3	3	-0.730028	0.920618	0.780663	0.0353661	0.399647	-0.0934639	1.79667e+07	6.91737e+07	5.07176e+07	2.9564e+07	4.2616e+07	21924802	High	High	High	High	High	High
A0A3Q7FCZ7	Xyloglucan endotransglucosylase/hydrolase OS=Solanum lycopersicum OX=4081 GN=543915 PE=3 SV=1	48	11	11	33.5	7.72	1428	0.137423	0.769227	0.941249	5.50268e+08	545181820	3	3	3.11963	4.5333	3.88922	3.95477	3.7295	4.27015	2.59019e+08	8.46188e+08	4.3745e+08	447324144	4.28507e+08	4.51351e+08	High	High	High	High	High	High
A0A3Q7FD04	Branched-chain-amino-acid aminotransferase OS=Solanum lycopersicum OX=4081 PE=3 SV=1	48	18	12	45	6.73	1145	0.00655	0.953024	0.946252	2.12683e+08	2.11415e+08	3	3	2.53268	2.71204	2.51687	2.55435	2.4726	2.75429	172441316	2.39449e+08	168969688	1.69455e+08	1.79306e+08	1.57832e+08	High	High	High	High	High	High
A0A3Q7FD09	Uncharacterized protein OS=Solanum lycopersicum OX=4081 PE=4 SV=1	5	2	2	45.3	7.75	145	-0.0843427	0.798368	0.941341	1.98696e+07	1.69758e+07	3	3	-1.15175	-0.740473	-0.902276	-1.08417	-0.491867	-1.47149	13412771	21872725	15795876	1.36066e+07	2.29721e+07	8.43549e+06	Peak Found	High	High	High	High	High
A0A3Q7FD22	Neutral ceramidase OS=Solanum lycopersicum OX=4081 GN=101251446 PE=3 SV=1	27	17	17	83.8	7.81	1280	-0.215255	0.762665	0.941249	1.8775e+08	1.98157e+08	3	3	1.82759	2.36114	2.8195	0.990944	2.3308	3.04072	105776064	1.8775e+08	208404952	57335128	1.6252e+08	1.92495e+08	High	High	High	High	High	High
A0A3Q7FD24	Uncharacterized protein OS=Solanum lycopersicum OX=4081 PE=4 SV=1	14	2	2	21.5	5.48	38	0.836145	0.471589	0.941249	1.07345e+07	1.31513e+07	3	2	-1.7757	-3.68921	-1.59607	-2.23803	-0.796999		8.70343e+06	2.833e+06	9.76544e+06	6.11511e+06	1.85929e+07		High	Peak Found	Peak Found	High	High	Not Found
A0A3Q7FD36	Uncharacterized protein OS=Solanum lycopersicum OX=4081 PE=4 SV=1	56	19	12	35.4	8.5	1975	-0.353093	0.404584	0.941249	1.77064e+08	1.30684e+08	3	3	3.07596	1.97942	2.25336	1.86036	2.45659	1.93251	2.51297e+08	144102552	1.40762e+08	1.04747e+08	177326648	8.92926e+07	High	High	High	High	High	High
A0A3Q7FD59	Ribosomal_L12 domain-containing protein OS=Solanum lycopersicum OX=4081 GN=101263560 PE=3 SV=1	30	4	3	17.9	9.45	107	-0.615151	0.27149	0.941249	1.48051e+07	1.08081e+07	3	3	-0.583628	-1.69547	-1.32675	-1.73553	-1.24702	-2.46875	1.98857e+07	11282900	1.17697e+07	8663030	1.36106e+07	4225751	High	High	High	High	High	Peak Found
A0A3Q7FD61	Uncharacterized protein OS=Solanum lycopersicum OX=4081 GN=101257821 PE=3 SV=1	21	13	13	66.6	6.95	368	-0.078853	0.537973	0.941249	28420130	2.48922e+07	3	3	-0.188271	-0.362692	-0.436809	-0.531958	-0.230299	-0.462074	2.6155e+07	28420130	2.18104e+07	1.99518e+07	2.75385e+07	1.69814e+07	High	High	High	High	High	High
A0A3Q7FD65	Uncharacterized protein OS=Solanum lycopersicum OX=4081 GN=101257929 PE=4 SV=1	31	2	2	13.9	9.74	17																				Not Found	High	Not Found	Not Found	High	Not Found
A0A3Q7FD93	Uncharacterized protein OS=Solanum lycopersicum OX=4081 PE=4 SV=1	2	1	1	70.5	5.94	21																				Not Found	High	Not Found	Not Found	High	Not Found
A0A3Q7FDC1	Clathrin light chain OS=Solanum lycopersicum OX=4081 PE=3 SV=1	18	5	5	34.1	5.43	67	-0.794783	0.26057	0.941249	3.99476e+07	3.73706e+07	3	3	0.94961	-0.149464	0.105268	0.0542526	-0.0250683	-1.50812	5.7556e+07	3.29469e+07	3.17573e+07	2.99536e+07	31748332	8.224e+06	High	High	High	High	High	High
A0A3Q7FDC7	Hydrolase_4 domain-containing protein OS=Solanum lycopersicum OX=4081 PE=4 SV=1	2	1	1	35.4	7.96	15																				Not Found	Not Found	High	Not Found	Not Found	Not Found
A0A3Q7FDD0	Uncharacterized protein OS=Solanum lycopersicum OX=4081 GN=101263084 PE=4 SV=1	33	6	6	27.4	4.79	103	0.0186067	0.92345	0.945734	1.24186e+08	1.21079e+08	3	3	2.06745	1.76482	1.56679	1.75023	1.67284	2.03181	124908864	1.24186e+08	8.74597e+07	97048452	103001268	9.56548e+07	High	High	High	High	High	High
A0A3Q7FDD8	Uncharacterized protein OS=Solanum lycopersicum OX=4081 PE=3 SV=1	7	5	5	81.1	7.97	63	0.208417	0.33788	0.941249	8.61553e+06	8.25447e+06	3	3	-2.07897	-2.08459	-2.27642	-1.63016	-2.25453	-1.93004	7.05338e+06	8.61553e+06	6.09375e+06	9.31947e+06	6.76996e+06	6.13862e+06	High	High	Peak Found	High	High	Peak Found
A0A3Q7FDE7	Usp domain-containing protein OS=Solanum lycopersicum OX=4081 PE=4 SV=1	50	14	12	29.3	5.68	1189	-0.00479	0.974483	0.949219	9.90734e+07	1.01313e+08	3	3	1.43323	1.41691	1.41566	1.68327	1.36296	1.2052	80477533	9.75756e+07	78760922	92647246	8.30923e+07	5.39354e+07	High	High	High	High	High	High
A0A3Q7FDF6	Uncharacterized protein OS=Solanum lycopersicum OX=4081 GN=101254550 PE=4 SV=1	5	1	1	34.4	8.76	22	-0.285687	0.277855	0.941249	9.93645e+06	7.60455e+06	2	3	-1.80717	-1.95879		-1.84975	-2.37284	-2.28341	8515649	9400535		8.00365e+06	6236925	4.80502e+06	Peak Found	High	Not Found	High	Peak Found	Peak Found
A0A3Q7FDF7	Uncharacterized protein OS=Solanum lycopersicum OX=4081 PE=4 SV=1	9	4	3	66.2	7.49	28	0.34033			3.42846e+06	4.60378e+06	1	1			-3.43721		-3.09688				2.72554e+06		3.77583e+06		High	High	High	Not Found	High	High
A0A3Q7FDH7	Fe2OG dioxygenase domain-containing protein OS=Solanum lycopersicum OX=4081 GN=101244917 PE=3 SV=1	22	7	7	36.7	6.09	428	0.110709	0.58819	0.941249	6.01089e+07	5.90657e+07	3	3	0.6147	0.717972	0.739921	0.894833	0.446087	1.0638	45632376	6.01089e+07	49305313	5.364e+07	4.40102e+07	4.88999e+07	High	High	High	High	High	High
A0A3Q7FDI2	Protein kinase domain-containing protein OS=Solanum lycopersicum OX=4081 PE=3 SV=1	7	1	1	39	8.78	0																				Not Found	Not Found	Not Found	Not Found	Not Found	High
A0A3Q7FDJ7	Uncharacterized protein OS=Solanum lycopersicum OX=4081 GN=101264260 PE=4 SV=1	18	9	9	83.1	5.92	298	-0.0113093	0.976655	0.949292	20655581	1.39246e+07	3	3	-1.57282	-0.823074	-0.685126	-1.37001	-0.580648	-1.16429	1.00176e+07	20655581	1.83617e+07	1.1161e+07	2.1601e+07	1.04372e+07	High	High	High	High	High	High
A0A3Q7FDK1	Uncharacterized protein OS=Solanum lycopersicum OX=4081 GN=101246403 PE=4 SV=1	49	8	8	26	9.41	609	0.0213567	0.63242	0.941249	1.25487e+08	122314957	3	3	1.84969	1.77857	1.75663	1.76488	1.81433	1.86975	1.07409e+08	1.25375e+08	9.97592e+07	9.8039e+07	1.13615e+08	85491032	High	High	High	High	High	High
A0A3Q7FDL3	PHB domain-containing protein OS=Solanum lycopersicum OX=4081 GN=101248644 PE=4 SV=1	11	3	3	32.3	5.25	52	0.0761			1.20647e+07	1.24538e+07	1	1	-1.60716			-1.53106			9781946			9982070			Peak Found	High	Not Found	High	High	High
A0A3Q7FDL9	FK506-binding protein OS=Solanum lycopersicum OX=4081 GN=101248075 PE=3 SV=1	5	2	2	53	5.52	83	-0.34612	0.661967	0.941249	1.1223e+07	9.02398e+06	2	2		-1.03858	-2.39094	-1.97667	-2.14509			17789438	5628744	7.32961e+06	7.30352e+06		Peak Found	High	High	High	High	High
A0A3Q7FDP2	Uncharacterized protein OS=Solanum lycopersicum OX=4081 GN=101263479 PE=4 SV=1	26	9	8	40.2	7.61	543	0.301847	0.08955	0.941249	1.0221e+08	1.23536e+08	3	3	1.42252	1.48386	1.58466	2.05097	1.64908	1.69653	7.98825e+07	1.0221e+08	8.85495e+07	119542198	1.01319e+08	7.5819e+07	High	High	High	High	High	High
A0A3Q7FDP4	AAA domain-containing protein OS=Solanum lycopersicum OX=4081 GN=101252055 PE=3 SV=1	6	5	4	89.1	6.29	188	-0.844342	0.109863	0.941249	2.99824e+07	1.31444e+07	3	3	-0.293844	-0.120504	-0.419482	-0.319355	-1.58333	-1.46417	2.43094e+07	3.36149e+07	2.20739e+07	23119676	1.07804e+07	8478350	High	High	High	High	High	High
A0A3Q7FDP7	Uncharacterized protein OS=Solanum lycopersicum OX=4081 PE=4 SV=1	19	9	9	42.6	6.32	720	0.221707	0.600705	0.941249	5.5368e+07	8.71085e+07	3	3	0.591093	0.438728	1.24168	1.27516	1.28916	0.372303	4.48917e+07	49531104	6.98132e+07	6.982e+07	78948094	3.02793e+07	High	High	High	High	High	High
A0A3Q7FDQ4	Uncharacterized protein OS=Solanum lycopersicum OX=4081 GN=101253356 PE=4 SV=1	2	1	1	66.8	4.79	14	-0.101558	0.845462	0.944972	3.28401e+07	3.12832e+07	2	2		-0.598022	0.26649	-0.422041	-0.112608			24142640	35512152	21531292	29879204		Not Found	Peak Found	High	Peak Found	High	Not Found
A0A3Q7FDR2	GHMP_kinases_N domain-containing protein OS=Solanum lycopersicum OX=4081 PE=4 SV=1	14	4	4	41	6.67	179	-0.0343037	0.930552	0.945734	42202610	3.34772e+07	3	3	-0.48197	0.526228	0.184491	-0.104469	0.477467	-0.24716	2.13374e+07	52628098	33550050	2.6833e+07	4.49779e+07	1.97092e+07	High	High	High	High	High	High
A0A3Q7FDS9	Uncharacterized protein OS=Solanum lycopersicum OX=4081 GN=101256845 PE=4 SV=1	20	3	3	18.6	7.78	51	-0.103346	0.789569	0.941249	2.06024e+07	1.99702e+07	3	3	-0.409475	-1.22154	-0.85003	-0.849802	-1.44338	-0.4979	2.2437e+07	1.56706e+07	1.63784e+07	1.60067e+07	11878665	1.65649e+07	High	High	High	High	High	High
A0A3Q7FDT5	UBA domain-containing protein OS=Solanum lycopersicum OX=4081 GN=101255960 PE=4 SV=1	27	5	5	23.5	6.2	87	-0.272597	0.390929	0.941249	2.51569e+07	2.36968e+07	3	3	-0.547005	-0.488043	-0.875846	-0.602959	-0.706257	-1.41947	2.03969e+07	2.60551e+07	1.60879e+07	18993666	1.97999e+07	8.74514e+06	High	High	High	High	High	Peak Found
A0A3Q7FDW1	Uncharacterized protein OS=Solanum lycopersicum OX=4081 PE=4 SV=1	68	12	7	19.7	4.98	1032	-0.0358249	0.919955	0.944972	3.32732e+07	3.87176e+07	3	3	0.753857	-0.316856	-0.158483	0.105341	0.00662231	0.0590801	50253122	2.93375e+07	2.64514e+07	31033311	3.24535e+07	2.437e+07	High	High	High	High	High	High
A0A3Q7FDX0	SUMO-activating enzyme subunit OS=Solanum lycopersicum OX=4081 GN=101267748 PE=3 SV=1	22	10	10	72.1	5.95	461	0.70635	0.300159	0.941249	43471718	9.66847e+07	3	3	-0.240646	0.250471	1.55641	1.63364	1.29551	0.756136	25222474	43471718	8.68327e+07	8.95142e+07	79296624	3.95085e+07	High	High	High	High	High	High
A0A3Q7FDY7	Cytochrome c domain-containing protein OS=Solanum lycopersicum OX=4081 PE=4 SV=1	26	4	2	34	6.73	476	-0.284976	0.629296	0.941249	31328334	3.60742e+07	3	3	-0.608608	-0.222137	0.124499	0.00331879	-0.0377941	-1.5267	19544306	31328334	32183540	28914542	31469532	8.11872e+06	High	High	High	High	High	High
A0A3Q7FDZ3	PCI domain-containing protein OS=Solanum lycopersicum OX=4081 GN=101247481 PE=4 SV=1	2	1	1	48.6	6.25	38				1.78096e+07		2		-1.40703		-0.69847				11237572		18192624				High	Not Found	Peak Found	Not Found	Not Found	High
A0A3Q7FDZ5	HMA domain-containing protein OS=Solanum lycopersicum OX=4081 GN=101263877 PE=4 SV=1	11	1	1	18	8.79	21																				High	Not Found	Not Found	Not Found	High	Not Found
A0A3Q7FE00	Uncharacterized protein OS=Solanum lycopersicum OX=4081 PE=4 SV=1	6	1	1	34.1	6.05	0																				High	Not Found	High	Not Found	Not Found	Not Found
A0A3Q7FE06	V-type proton ATPase subunit a OS=Solanum lycopersicum OX=4081 GN=101265176 PE=3 SV=1	34	21	21	92.7	6.2	1016	-0.513916	0.310919	0.941249	9.55673e+07	9.72603e+07	3	3	1.72116	1.38691	1.31304	1.46115	1.30408	0.114132	9.82544e+07	9.55673e+07	7.33534e+07	7.94266e+07	7.97687e+07	2.53179e+07	High	High	High	High	High	High
A0A3Q7FE30	CRM domain-containing protein OS=Solanum lycopersicum OX=4081 PE=4 SV=1	14	3	3	29.1	9.77	167	-0.27455	0.593392	0.941249	1.16198e+07	1.19991e+07	3	3	-2.23199	-1.27225	-1.67626	-1.58473	-1.65182	-2.7676	6.34356e+06	1.51293e+07	9237421	9617605	1.02806e+07	3.4351e+06	High	High	High	High	High	High
A0A3Q7FE32	CbiA domain-containing protein OS=Solanum lycopersicum OX=4081 GN=101266303 PE=4 SV=1	22	7	7	36.3	7.06	223	0.185562	0.539546	0.941249	2.78211e+07	2.69998e+07	3	3	-0.401781	-0.326651	-0.778089	-0.414698	-0.673016	0.137878	2.2557e+07	2.91391e+07	1.72158e+07	2.16412e+07	20261403	2.57381e+07	High	High	High	High	High	High
A0A3Q7FE34	Uncharacterized protein OS=Solanum lycopersicum OX=4081 GN=100134877 PE=4 SV=1	58	17	17	43.3	8.05	1131	0.0724733	0.401426	0.941249	1.21123e+08	1.25239e+08	3	3	1.70014	1.78726	1.70556	1.91481	1.66883	1.82674	9.68332e+07	1.26133e+08	9.62901e+07	1.08776e+08	102715404	8.29802e+07	High	High	High	High	High	High
A0A3Q7FE39	Uncharacterized protein OS=Solanum lycopersicum OX=4081 PE=4 SV=1	45	5	5	22.4	8.91	212	1.23008	0.0145083	0.941249	5.94698e+06	1.23018e+07	2	3		-2.60913	-2.65286	-1.04765	-1.67891	-1.47618		5.98937e+06	4.69425e+06	1.39554e+07	1.00894e+07	8.40808e+06	High	High	High	High	High	High
A0A3Q7FE42	Rad60-SLD domain-containing protein OS=Solanum lycopersicum OX=4081 GN=101262184 PE=4 SV=1	17	3	3	25.6	4.92	20	0.356633			3.67475e+06	5.1273e+06	3	1	-2.80829	-3.31389	-3.77225		-2.94151		4254524	3.67475e+06	2.16071e+06		4.20519e+06		High	High	High	High	High	High
A0A3Q7FEA0	C2 NT-type domain-containing protein OS=Solanum lycopersicum OX=4081 GN=101246002 PE=4 SV=1	1	1	1	125.2	5.12	0				6.65382e+06		1			-2.45735						6.65382e+06					Not Found	High	Not Found	Not Found	Not Found	Not Found
A0A3Q7FEA2	ThiF domain-containing protein OS=Solanum lycopersicum OX=4081 PE=4 SV=1	8	3	3	42.4	7.23	86																				High	High	High	High	High	Not Found
A0A3Q7FEA4	tRNA-dihydrouridine(47) synthase [NAD(P)(+)] OS=Solanum lycopersicum OX=4081 GN=101268622 PE=3 SV=1	13	6	6	77.3	7.18	89	0.07596	0.925605	0.945734	8593732	8.34014e+06	3	3	-3.62899	-2.08825	-1.82659	-1.65848	-2.23963	-3.41784	2.40876e+06	8593732	8.32334e+06	9.13828e+06	6.84023e+06	2.18877e+06	High	High	High	High	Peak Found	High
A0A3Q7FEB0	Uncharacterized protein OS=Solanum lycopersicum OX=4081 GN=101248362 PE=4 SV=1	27	4	4	23.9	5.14	322	-0.0972133	0.438916	0.941249	1.09156e+08	8.80328e+07	3	3	1.60605	1.36497	1.55548	1.29039	1.3661	1.57837	90719000	94124976	86776664	7.05609e+07	83272792	6.98567e+07	High	High	High	High	High	High
A0A3Q7FEB3	40S ribosomal protein SA OS=Solanum lycopersicum OX=4081 PE=3 SV=1	51	14	5	29.6	5.64	2140	0.03989	0.801107	0.941534	5.0173e+08	4.7563e+08	3	3	3.77088	3.85251	3.56828	4.00398	3.59399	3.71337	4.06797e+08	5.2787e+08	350199596	462846344	3.90092e+08	306836012	High	High	High	High	High	High
A0A3Q7FEB5	Uncharacterized protein OS=Solanum lycopersicum OX=4081 GN=101247790 PE=4 SV=1	12	5	3	59.6	7.17	266	0.450588	0.355067	0.941249	7.43869e+06	9.31304e+06	2	3		-2.80736	-1.80885	-1.88928	-2.08045	-1.60282		5220459	8426316	7787322	7.63815e+06	7.70146e+06	Not Found	High	Peak Found	High	High	High
A0A3Q7FEB6	Uncharacterized protein OS=Solanum lycopersicum OX=4081 GN=101254139 PE=4 SV=1	60	2	2	5.7	10.17	125	-0.168347	0.716223	0.941249	4.6368e+07	4.29835e+07	3	3	1.44578	0.133118	0.320291	0.256134	0.715364	0.422651	8.11809e+07	40075580	36861456	34452560	53041182	31354660	High	High	High	High	High	Peak Found
A0A3Q7FEC5	Uncharacterized protein OS=Solanum lycopersicum OX=4081 PE=4 SV=1	8	1	1	16.7	9.11	0	0.19082	0.522996	0.941249	3.70193e+06	3.65777e+06	2	2		-3.14781	-3.48193	-3.30817		-2.93993		4.12308e+06	2.64234e+06	2912456		3.04835e+06	Not Found	High	Peak Found	Peak Found	Not Found	Peak Found
A0A3Q7FED1	ABC transporter domain-containing protein OS=Solanum lycopersicum OX=4081 PE=4 SV=1	1	1	1	84.5	8.79	30																				Not Found	Not Found	Not Found	High	High	Not Found
A0A3Q7FED8	Serine/threonine-protein phosphatase OS=Solanum lycopersicum OX=4081 GN=101253161 PE=3 SV=1	31	8	3	34.8	5.01	174	0.814873	0.405858	0.941249	1.06796e+07	1.00065e+07	3	3	-4.30828	-1.60149	-1.79798	-1.84672	-1.54054	-1.87587	1.50421e+06	1.20424e+07	8.49003e+06	8.02047e+06	1.1105e+07	6.37352e+06	Peak Found	High	High	High	High	High
A0A3Q7FEG4	Uncharacterized protein OS=Solanum lycopersicum OX=4081 GN=101252850 PE=4 SV=1	15	2	2	13.3	5.05	247	-0.652425	0.48047	0.941249	6.02548e+07	3.21141e+07	2	3	1.37192		0.0394373	-0.16444	1.00319	-0.678988	77129068		30340830	25740412	64752710	14610855	High	High	High	High	High	High
A0A3Q7FEJ3	Uncharacterized protein OS=Solanum lycopersicum OX=4081 PE=4 SV=1	55	12	2	22.7	8.13	1207	0.09415	0.673991	0.941249	117740811	136942253	3	2	1.55597	1.68794	2.06198	1.79144	1.93412		8.76239e+07	117740811	123274650	9.9861e+07	123451283		High	High	High	High	High	Not Found
A0A3Q7FEK2	Uncharacterized protein OS=Solanum lycopersicum OX=4081 PE=4 SV=1	17	12	12	90.9	5.54	287	-0.731573	0.104276	0.941249	66643154	3.96743e+07	3	3	1.58212	0.866852	0.423608	0.140554	0.131716	0.405592	8.92269e+07	66643154	3.95981e+07	31800069	35393040	30986060	High	High	High	High	High	High
A0A3Q7FEL1	Uncharacterized protein OS=Solanum lycopersicum OX=4081 PE=4 SV=1	25	17	12	94.6	6.61	731	0.18999	0.437513	0.941249	9.22206e+07	9.83759e+07	3	3	1.19164	1.33548	1.48411	1.32619	1.32053	1.93448	6.80688e+07	9.22206e+07	8.25878e+07	72333628	8.06837e+07	89414216	High	High	High	High	High	High
A0A3Q7FEM6	Uncharacterized protein OS=Solanum lycopersicum OX=4081 PE=4 SV=1	3	2	2	107	6.58	37	-0.919053	0.190193	0.941249	5972575	2.27041e+06	3	3	-2.9606	-2.61318	-1.98488	-3.98663	-2.42256	-3.90663	3.82826e+06	5972575	7.45842e+06	1.8198e+06	6.02567e+06	1.55976e+06	Peak Found	High	High	High	Peak Found	Peak Found
A0A3Q7FEP1	Uncharacterized protein OS=Solanum lycopersicum OX=4081 GN=101255065 PE=4 SV=1	2	1	1	51.2	7.15	52																				High	Not Found	Not Found	Not Found	High	Not Found
A0A3Q7FEP9	Uncharacterized protein OS=Solanum lycopersicum OX=4081 PE=4 SV=1	7	6	6	121.7	8.57	97	0.189297	0.385408	0.941249	1.13406e+07	1.11723e+07	3	3	-1.69646	-2.09998	-1.48846	-1.68772	-1.43242	-1.59687	9.19482e+06	8.52416e+06	1.05216e+07	8954932	1.19692e+07	7733291	High	Peak Found	High	High	High	High
A0A3Q7FER0	AIG1-type G domain-containing protein OS=Solanum lycopersicum OX=4081 PE=4 SV=1	18	22	22	149.7	4.88	915	-0.54555	0.331683	0.941249	6.53658e+07	6.96266e+07	3	3	1.45582	0.797401	0.815696	0.95199	0.890955	-0.410679	8.17475e+07	6.3511e+07	5.19643e+07	5.58078e+07	5.99062e+07	1.75972e+07	High	High	High	High	High	High
A0A3Q7FER2	Uncharacterized protein OS=Solanum lycopersicum OX=4081 PE=4 SV=1	10	2	1	18.8	8.59	119	0.112123	0.527559	0.941249	8.41885e+07	8.09964e+07	3	3	1.35801	1.06987	1.18078	1.48666	1.04008	1.41829	76389184	76713008	66927816	80843712	66429808	62520036	High	High	High	High	High	High
A0A3Q7FES3	Cleavage and polyadenylation specificity factor subunit 2 OS=Solanum lycopersicum OX=4081 GN=101254167 PE=3 SV=1	3	2	2	82	5.16	42	-0.121113			5.23775e+06	5.24215e+06	3	1	-2.81094	-2.87728	-2.67709		-2.90955		4246712	4.97349e+06	4.61604e+06		4.29939e+06		Peak Found	High	High	Not Found	Peak Found	Not Found
A0A3Q7FES4	Uncharacterized protein OS=Solanum lycopersicum OX=4081 PE=4 SV=1	2	1	1	57.9	4.97	37	0.00293233	0.983538	0.949292	1.86626e+07	1.64009e+07	3	3	-1.1096	-0.78896	-0.992694	-1.13387	-0.94315	-0.805437	13810460	21149824	14836289	13145822	16801612	13384760	High	High	High	High	High	High
A0A3Q7FET9	Peptidase_S9 domain-containing protein OS=Solanum lycopersicum OX=4081 PE=4 SV=1	22	10	10	77.9	7.03	533	-0.0838647	0.790315	0.941249	4.05255e+07	3.60135e+07	3	3	0.774382	-0.151293	0.125989	-0.0261402	0.173605	0.350019	5.09732e+07	3.29051e+07	3.22168e+07	2.83301e+07	3.64357e+07	2.98152e+07	High	High	High	High	High	High
A0A3Q7FEU1	HMA domain-containing protein OS=Solanum lycopersicum OX=4081 PE=4 SV=1	12	1	1	7.2	9.66	193	0.0575177	0.635969	0.941249	6.7228e+07	6.91798e+07	3	3	0.871103	1.08757	0.704831	0.942701	0.979885	0.913471	54507736	77660456	48120600	55449640	63715088	44060888	Peak Found	High	High	High	High	High
A0A3Q7FEU9	Senescence domain-containing protein OS=Solanum lycopersicum OX=4081 GN=101263355 PE=4 SV=1	32	12	12	48.6	8.46	399	-0.187156	0.656497	0.941249	4.43845e+07	3.94075e+07	3	3	0.272099	0.0966339	0.900622	-0.369066	0.597	0.479952	35986480	3.90748e+07	55115052	2.23366e+07	48863234	3.26251e+07	High	High	High	High	High	High
A0A3Q7FEW0	Uncharacterized protein OS=Solanum lycopersicum OX=4081 GN=101260997 PE=3 SV=1	4	2	2	84.5	7.17	91	-0.976333	0.0795791	0.941249	3.14233e+07	1.44217e+07	2	2	-0.00619507		-0.460938		-1.02475	-1.39505	29673236		21448634		15877658	8894434	High	Not Found	High	High	High	High
A0A3Q7FEW5	Uncharacterized protein OS=Solanum lycopersicum OX=4081 GN=101264564 PE=4 SV=1	30	16	16	61.3	6.92	403	0.272159	0.118064	0.941249	5.24041e+07	5.82405e+07	3	3	0.511721	0.710787	0.49595	0.694372	1.07846	0.762104	4.24887e+07	5.98103e+07	4.16343e+07	4.66814e+07	68220736	39672304	High	High	High	High	High	High
A0A3Q7FEX1	MATH domain-containing protein OS=Solanum lycopersicum OX=4081 GN=101260404 PE=4 SV=1	1	1	1	126.8	6.73	0																				Not Found	Not Found	Not Found	Not Found	High	Not Found
A0A3Q7FEX9	HMA domain-containing protein OS=Solanum lycopersicum OX=4081 GN=101266875 PE=4 SV=1	42	5	5	17.3	8.85	261	-0.0574224	0.860309	0.944972	57719430	62115114	3	3	0.759775	0.659452	0.203073	0.787294	0.683056	-0.0203171	50459707	57719430	33984956	49787068	5.18665e+07	2.30651e+07	High	High	High	High	High	High
A0A3Q7FF11	Uncharacterized protein OS=Solanum lycopersicum OX=4081 GN=101245431 PE=4 SV=1	16	2	2	10.4	9.5	176	-0.147559	0.877773	0.944972	2.65251e+07	1.46227e+07	3	3	-2.49989	-0.459259	-0.48548	-2.45452	-0.482481	-0.950304	5.26851e+06	26580097	2.10868e+07	5262993	2.3122e+07	1.2106e+07	High	High	High	High	High	High
A0A3Q7FF18	Importin N-terminal domain-containing protein OS=Solanum lycopersicum OX=4081 GN=101246483 PE=4 SV=1	8	6	6	99.2	4.94	253	0.008655	0.945153	0.945734	2.30505e+07	2.08456e+07	3	3	-0.783529	-0.664808	-0.586709	-0.787909	-0.757637	-0.463535	1.73127e+07	2.30505e+07	19657968	16708326	1.91071e+07	16964201	High	High	High	High	High	High
A0A3Q7FF20	Uncharacterized protein OS=Solanum lycopersicum OX=4081 GN=101264892 PE=4 SV=1	16	6	5	43.5	6.25	102	-0.0807054	0.672412	0.941249	35731692	3.70065e+07	3	3	-0.121408	-0.032402	0.163838	0.19873	-0.0899982	-0.34082	2.73957e+07	35731692	33073189	33108625	30351124	1.84703e+07	High	High	High	High	High	Peak Found
A0A3Q7FF22	Uncharacterized protein OS=Solanum lycopersicum OX=4081 GN=101266097 PE=4 SV=1	17	9	8	90	5.43	580	-0.667071	0.295997	0.941249	3.92439e+07	3.45838e+07	3	3	1.65834	0.102863	-0.0889883	-0.0190239	-0.187679	-0.122295	94067490	3.92439e+07	2.77567e+07	2.84702e+07	28364162	2.1491e+07	High	High	High	High	High	High
A0A3Q7FF28	Methyltransferase OS=Solanum lycopersicum OX=4081 GN=101247376 PE=3 SV=1	34	11	8	40.1	7.08	491	0.446095	0.528319	0.941249	2.5377e+07	3.77028e+07	3	3	-1.47822	0.264959	-0.549321	0.0907974	-0.931252	0.416157	10696496	43910485	2.01741e+07	30722041	16940753	31213796	High	High	High	High	High	High
A0A3Q7FF30	Uncharacterized protein OS=Solanum lycopersicum OX=4081 PE=4 SV=1	58	27	19	54.3	7.06	2555	-0.11294	0.666353	0.941249	274712120	261038109	3	3	3.26712	2.91024	2.79732	2.52461	2.90358	3.20767	286899328	274712120	205226432	1.65998e+08	241731264	2.16111e+08	High	High	High	High	High	High
A0A3Q7FF34	RING-type domain-containing protein OS=Solanum lycopersicum OX=4081 GN=101266907 PE=4 SV=1	4	1	1	26.5	4.86	0	0.0691867			7.39676e+06	6.27188e+06	1	3	-2.31299			-1.85144	-2.65081	-2.22916	5.99721e+06			7994241	5143930	4989166	High	Not Found	Not Found	High	Peak Found	Peak Found
A0A3Q7FF39	Uncharacterized protein OS=Solanum lycopersicum OX=4081 PE=4 SV=1	14	7	2	67.5	6.47	56					1.53346e+07		2				-1.08805	-1.50379					13570013	11391488		Not Found	Not Found	Not Found	High	High	Not Found
A0A3Q7FF40	Uncharacterized protein OS=Solanum lycopersicum OX=4081 PE=4 SV=1	47	5	5	15.3	6.79	129	0.144253	0.669937	0.941249	8.35083e+06	8.43418e+06	3	3	-2.81572	-1.87528	-2.15285	-2.09333	-1.91161	-2.40615	4232669	9.96077e+06	6.63871e+06	6760242	8586468	4.41314e+06	High	High	High	High	High	High
A0A3Q7FF59	Uncharacterized protein OS=Solanum lycopersicum OX=4081 GN=101250637 PE=4 SV=1	4	2	1	60.5	9.39	94																				Not Found	Not Found	Not Found	Not Found	High	Not Found
A0A3Q7FF67	Uncharacterized protein OS=Solanum lycopersicum OX=4081 GN=101251825 PE=4 SV=1	13	5	5	49.4	7.39	275	-0.311656	0.361739	0.941249	2.24033e+07	2.17391e+07	3	3	-0.756584	-0.705896	-0.568332	-0.727358	-0.655893	-1.58253	1.76391e+07	2.24033e+07	1.991e+07	1.74245e+07	2.05033e+07	7.81059e+06	High	High	High	High	High	High
A0A3Q7FF75	Uncharacterized protein OS=Solanum lycopersicum OX=4081 GN=101253732 PE=4 SV=1	18	5	5	37.2	5.66	604	0.08741	0.853421	0.944972	1.96991e+08	1.77354e+08	3	3	2.4221	2.01973	3.19309	2.30091	3.18877	2.40747	1.59718e+08	1.48185e+08	2.70004e+08	1.42155e+08	2.94565e+08	124106048	High	High	High	High	High	High
A0A3Q7FF92	Uncharacterized protein OS=Solanum lycopersicum OX=4081 GN=101250372 PE=4 SV=1	4	2	2	43.2	9.25	29	-0.533015	0.310195	0.941249	1.48633e+07	1.09206e+07	3	3	-0.997135	-1.55401	-1.32109	-1.72059	-1.13637	-2.61432	1.49301e+07	1.24453e+07	1.1816e+07	8.75319e+06	14695534	3.82017e+06	High	High	High	High	High	High
A0A3Q7FF93	Uncharacterized protein OS=Solanum lycopersicum OX=4081 PE=4 SV=1	39	6	6	28.7	5.49	253	0.229731	0.441089	0.941249	2.13829e+07	2.83822e+07	3	3	-0.781498	-0.0431404	-0.843114	-0.201193	-0.47279	-0.304575	1.73371e+07	35466720	1.64571e+07	25092974	2.32779e+07	1.89402e+07	High	High	High	High	High	High
A0A3Q7FF94	UBD domain-containing protein OS=Solanum lycopersicum OX=4081 GN=101247986 PE=4 SV=1	18	2	2	12.4	5.96	88	-0.116063	0.881926	0.944972	4.48075e+06	4.68021e+06	3	3	-1.54435	-3.02779	-3.20389	-1.69925	-3.07313	-3.35184	10217246	4.48075e+06	3.20397e+06	8883673	3.83851e+06	2.29122e+06	High	High	High	High	High	High
A0A3Q7FF98	Uncharacterized protein OS=Solanum lycopersicum OX=4081 PE=4 SV=1	5	2	2	50.5	7.42	0	-0.711493	0.116748	0.941249	2.34711e+07	1.17043e+07	3	3	-0.647074	-0.302401	-0.695794	-1.83326	-0.675009	-1.27148	19030102	29633021	18226403	8095647	20233430	9689865	Peak Found	High	Peak Found	Peak Found	High	High
A0A3Q7FFB2	Uncharacterized protein OS=Solanum lycopersicum OX=4081 PE=4 SV=1	8	7	3	108.9	7.09	725	-0.0715667	0.760835	0.941249	1.26151e+08	1.359e+08	3	3	1.77912	1.91409	1.58072	1.96643	1.78669	1.30611	1.02282e+08	1.37723e+08	88308060	1.12738e+08	1.11459e+08	57842896	High	High	High	High	High	High
A0A3Q7FFC9	SEC7 domain-containing protein OS=Solanum lycopersicum OX=4081 PE=4 SV=1	2	3	3	191.3	5.66	19																				High	High	Not Found	Not Found	Not Found	High
A0A3Q7FFF4	Uncharacterized protein OS=Solanum lycopersicum OX=4081 GN=101256748 PE=4 SV=1	7	2	2	37.9	9.83	325																				High	High	High	High	High	High
A0A3Q7FFF6	Uncharacterized protein OS=Solanum lycopersicum OX=4081 GN=101248056 PE=4 SV=1	14	5	5	40.5	4.97	172	-0.00905273	0.980424	0.949292	27338350	2.29359e+07	3	3	-1.10213	-0.41868	-0.0007658	-0.650043	-0.25383	-0.644861	13882089	27338350	29507019	1.83838e+07	27092979	1.49606e+07	High	High	High	High	High	High
A0A3Q7FFH7	PSP domain-containing protein OS=Solanum lycopersicum OX=4081 PE=4 SV=1	4	2	1	67.2	5.41	117	-0.083725			7.91158e+06	7.98222e+06	2	1		-2.03069	-2.40768		-2.30291			8943491	5563821		6.54668e+06		Not Found	High	High	Not Found	High	Not Found
A0A3Q7FFI6	RING-type domain-containing protein OS=Solanum lycopersicum OX=4081 PE=4 SV=1	20	4	4	27.1	4.31	178	0.328323	0.359033	0.941249	1.11261e+07	1.28805e+07	3	3	-2.24454	-1.34208	-1.73889	-1.75666	-1.45055	-1.13333	6.28862e+06	14414576	8.845e+06	8537076	1.18198e+07	1.06637e+07	High	High	High	High	High	Peak Found
A0A3Q7FFM4	Fe2OG dioxygenase domain-containing protein OS=Solanum lycopersicum OX=4081 PE=4 SV=1	3	1	1	32.3	8.25	47																				Not Found	High	Not Found	Not Found	High	Not Found
A0A3Q7FFR5	Peroxidase OS=Solanum lycopersicum OX=4081 GN=101265511 PE=3 SV=1	24	7	6	36.5	6.74	173	-0.247707	0.673071	0.941249	12131032	9.93796e+06	3	3	-2.51011	-1.5909	-0.858899	-1.40955	-1.98676	-2.30672	5.23132e+06	12131032	1.6278e+07	1.08593e+07	8.15069e+06	4728029	High	High	High	High	High	High
A0A3Q7FFR7	Uncharacterized protein OS=Solanum lycopersicum OX=4081 GN=101268452 PE=4 SV=1	7	3	3	54	6.43	89	-0.681605	0.128603	0.941249	1.26678e+07	7.37355e+06	3	3	-1.53679	-0.797726	-1.57569	-1.54677	-2.41735	-1.9909	10270900	2.10217e+07	9.90436e+06	9873982	6047471	5.88504e+06	High	High	Peak Found	High	High	High
A0A3Q7FFS0	Uncharacterized protein OS=Solanum lycopersicum OX=4081 GN=104646098 PE=4 SV=1	11	3	2	28.6	8.31	51	0.640338	0.361367	0.941249	6844338	1.2463e+07	3	2	-1.36074	-2.41662	-2.92885	-1.59778	-1.59235		11603946	6844338	3.87691e+06	9530954	10713273		High	High	Peak Found	Peak Found	Peak Found	Not Found
A0A3Q7FFT5	Uncharacterized protein OS=Solanum lycopersicum OX=4081 PE=4 SV=1	51	5	5	18.9	8.13	271	0.895586	0.602613	0.941249	4.65864e+07	3.9551e+07	3	3	-3.94653	0.670963	0.327067	0.136066	0.748993	-1.1468	1.93289e+06	5.81818e+07	3.7035e+07	31701296	5.42921e+07	1.05645e+07	Peak Found	High	High	High	High	High
A0A3Q7FFV1	GYF domain-containing protein OS=Solanum lycopersicum OX=4081 PE=4 SV=1	9	12	12	138.7	5.77	304	-0.87242	0.406052	0.941249	2.66962e+07	1.71492e+07	3	3	-0.284657	-0.452972	-1.20594	-1.06951	-0.242399	-3.24892	2.44647e+07	2.66962e+07	1.27977e+07	1.37456e+07	27308492	2.46065e+06	High	High	High	High	High	High
A0A3Q7FFV2	Peptidase_M48 domain-containing protein OS=Solanum lycopersicum OX=4081 PE=3 SV=1	5	2	2	49.1	9.41	33	0.206093	0.855084	0.944972	6.78239e+06	6.93454e+06	3	3	-2.43809	-2.50147	-2.00083	-3.68753	-2.50591	-0.128672	5.49908e+06	6.45343e+06	7.37643e+06	2.23903e+06	5.68741e+06	21396237	High	High	Peak Found	High	Peak Found	Peak Found
A0A3Q7FFV6	ZnF_CDGSH domain-containing protein OS=Solanum lycopersicum OX=4081 GN=101244055 PE=4 SV=1	62	7	7	10.6	9.28	612	-0.0585833	0.81385	0.942709	5.32694e+08	5.24276e+08	3	3	4.38943	3.86563	3.78343	3.75916	3.88984	4.21374	6.24567e+08	5.32694e+08	4.06521e+08	3.90603e+08	4.78879e+08	4.34043e+08	High	High	High	High	High	High
A0A3Q7FFW4	Uncharacterized protein OS=Solanum lycopersicum OX=4081 PE=4 SV=1	31	12	11	54.9	5.83	372	-0.49249	0.347663	0.941249	8.05412e+07	3.4735e+07	3	3	1.1554	0.102724	1.11689	-0.05126	0.916416	0.0323887	6.63805e+07	3.92401e+07	6.40283e+07	27841103	60972781	23923304	High	High	High	High	High	High
A0A3Q7FFW7	CPSF_A domain-containing protein OS=Solanum lycopersicum OX=4081 PE=4 SV=1	5	6	6	156	6.46	76	-0.257553	0.161946	0.941249	1.1066e+07	8.45504e+06	3	2	-1.74608	-1.72347	-1.50339	-1.78468		-2.04572	8883979	1.1066e+07	10413353	8372893		5.66562e+06	High	High	High	High	High	High
[truncated: 5,177 more rows]

## Sheet: T2
Accession	Description	Coverage [%]	# Peptides	# Unique Peptides	MW [kDa]	calc. pI	Score Mascot: Mascot	Abundance Ratio (log2):BB_ T2/Control	Abundance Ratio pValue:BB_ T2/Control	Abundance Ratio qValue: BB_T2/Control	Abundances (Grouped): Control	Abundances (Grouped): BB_T2	Abundances (Grouped) Count: Control	Abundances (Grouped) Count: BB_T2	Abundance median normalized log2: F1: Control, 1, Control	Abundance median normalized log2: F2: Control, 2, Control	Abundance median normalized log2: F3: Control, 3, Control	Abundance median normalized log2: F4: Sample, 4, BB_T2	Abundance median normalized log2: F5: Sample, 5, BB_T2	Abundance median normalized log2: F6: Sample, 6, BB_T2	Abundance: F1: Control, 1, Control	Abundance: F2: Control, 2, Control	Abundance: F3: Control, 3, Control	Abundance: F4: Sample, 4, BB_T2	Abundance: F5: Sample, 5, BB_T2	Abundance: F6: Sample, 6, BB_T2	Found in Sample: [S1] F1: Control, 1, Control	Found in Sample: [S2] F2: Control, 2, Control	Found in Sample: [S3] F3: Control, 3, Control	Found in Sample: [S4] F4: Sample, 4, BB_T2	Found in Sample: [S5] F5: Sample, 5, BB_T2	Found in Sample: [S6] F6: Sample, 6, BB_T2
[truncated: 6,141 more rows]

[truncated: 2 more sheets: T3, T4]
